# Supplementary material for: Climatic Variables as Drivers of Pterocarpus erinaceus (Fabaceae): Distribution and the Implications of Climate Change
Source: Ecol Evol. 2026 Jan 5;16(1):e72820. doi: 10.1002/ece3.72820 (PMC12771592; doi:10.1002/ece3.72820)
Supplement: Supplementary file 1 — Appendix S1: ece372820‐sup‐0001‐AppendixS1.xlsx. [file ECE3-16-e72820-s001.xlsx]

## Sheet: Worksheet
name	longitude	latitude
Pterocarpus erinaceus	2.16445	6.93788
Pterocarpus erinaceus	2.1524	6.93167
Pterocarpus erinaceus	1.9833	7.2666
Pterocarpus erinaceus	2.3	7.35
Pterocarpus erinaceus	2.05	7.5666
Pterocarpus erinaceus	1.75	10.3
Pterocarpus erinaceus	1.8	7.4833
Pterocarpus erinaceus	2.6166	7
Pterocarpus erinaceus	2.4166	9.2833
Pterocarpus erinaceus	1.34027	10.2446
Pterocarpus erinaceus	1.36618	10.3519
Pterocarpus erinaceus	1.25606	10.2785
Pterocarpus erinaceus	-8.50782	11.6532
Pterocarpus erinaceus	1.64842	10.7225
Pterocarpus erinaceus	-8.42856	11.7309
Pterocarpus erinaceus	12.9091	8.31791
Pterocarpus erinaceus	0.90397	11.015
Pterocarpus erinaceus	0.991747	11.0956
Pterocarpus erinaceus	0.949964	11.072
Pterocarpus erinaceus	0.915445	11.0453
Pterocarpus erinaceus	-12.5676	10.1777
Pterocarpus erinaceus	-13.1993	15.7224
Pterocarpus erinaceus	3.12517	11.0833
Pterocarpus erinaceus	1.29148	10.0232
Pterocarpus erinaceus	1.3743	10.3657
Pterocarpus erinaceus	8.80493	9.91102
Pterocarpus erinaceus	2.72933	9.68101
Pterocarpus erinaceus	1.36885	10.2657
Pterocarpus erinaceus	3.17955	11.2655
Pterocarpus erinaceus	2.70545	9.26736
Pterocarpus erinaceus	-8.86682	9.05627
Pterocarpus erinaceus	1.39144	10.3394
Pterocarpus erinaceus	2.60761	9.23208
Pterocarpus erinaceus	1.36692	10.3863
Pterocarpus erinaceus	-8.48495	11.629
Pterocarpus erinaceus	-5.13333	8.31667
Pterocarpus erinaceus	1.28333	8.96667
Pterocarpus erinaceus	1.28333	8.96667
Pterocarpus erinaceus	-5.13333	8.31667
Pterocarpus erinaceus	-5.13333	8.31667
Pterocarpus erinaceus	1.28333	8.96667
Pterocarpus erinaceus	-5.13333	8.31667
Pterocarpus erinaceus	1.28333	8.96667
Pterocarpus erinaceus	1.28333	8.96667
Pterocarpus erinaceus	1.28333	8.96667
Pterocarpus erinaceus	-5.13333	8.31667
Pterocarpus erinaceus	1.28333	8.96667
Pterocarpus erinaceus	1.28333	8.96667
Pterocarpus erinaceus	1.28333	8.96667
Pterocarpus erinaceus	-5.13333	8.31667
Pterocarpus erinaceus	1.28333	8.96667
Pterocarpus erinaceus	1.28333	8.96667
Pterocarpus erinaceus	13.2167	9.56667
Pterocarpus erinaceus	-2.07	7.98833
Pterocarpus erinaceus	2.56667	8.03333
Pterocarpus erinaceus	13.3667	9.2
Pterocarpus erinaceus	13.45	9.25
Pterocarpus erinaceus	-8.93583	9.16472
Pterocarpus erinaceus	-1.46667	12.4167
Pterocarpus erinaceus	1.78333	7.46667
Pterocarpus erinaceus	-1.46667	12.4167
Pterocarpus erinaceus	-1.46667	12.4167
Pterocarpus erinaceus	-1.46667	12.4167
Pterocarpus erinaceus	-2.07	7.98833
Pterocarpus erinaceus	-2.07	7.98833
Pterocarpus erinaceus	-2.07	7.98833
Pterocarpus erinaceus	-2.07	7.98833
Pterocarpus erinaceus	-2.07	7.98833
Pterocarpus erinaceus	-2.07	7.98833
Pterocarpus erinaceus	13.3667	9.2
Pterocarpus erinaceus	13.45	9.25
Pterocarpus erinaceus	13.45	9.25
Pterocarpus erinaceus	-1.46667	12.4167
Pterocarpus erinaceus	1.78333	7.46667
Pterocarpus erinaceus	2.56667	8.03333
Pterocarpus erinaceus	-2.07	7.98833
Pterocarpus erinaceus	13.2167	9.56667
Pterocarpus erinaceus	1.78333	7.46667
Pterocarpus erinaceus	13.3667	9.2
Pterocarpus erinaceus	13.3667	9.2
Pterocarpus erinaceus	13.2167	9.56667
Pterocarpus erinaceus	-8.93583	9.16472
Pterocarpus erinaceus	13.45	9.25
Pterocarpus erinaceus	0.06166	5.88166
Pterocarpus erinaceus	-13.8587	11.118
Pterocarpus erinaceus	-2.04333	9.20666
Pterocarpus erinaceus	-1.42666	8.84833
Pterocarpus erinaceus	-13.8587	11.118
Pterocarpus erinaceus	-13.8587	11.118
Pterocarpus erinaceus	-13.8587	11.118
Pterocarpus erinaceus	-1.42666	8.84833
Pterocarpus erinaceus	-13.8587	11.118
Pterocarpus erinaceus	0.06166	5.88166
Pterocarpus erinaceus	-4.51667	7.86667
Pterocarpus erinaceus	-13.8587	11.118
Pterocarpus erinaceus	-2.04333	9.20666
Pterocarpus erinaceus	-2.995	9.26917
Pterocarpus erinaceus	-13.7625	10.971
Pterocarpus erinaceus	-13.7729	11.0138
Pterocarpus erinaceus	-13.7729	11.0138
Pterocarpus erinaceus	-13.7625	10.971
Pterocarpus erinaceus	-13.7625	10.971
Pterocarpus erinaceus	-13.7625	10.971
Pterocarpus erinaceus	-13.7625	10.971
Pterocarpus erinaceus	-13.7729	11.0138
Pterocarpus erinaceus	-13.7729	11.0138
Pterocarpus erinaceus	-13.7625	10.971
Pterocarpus erinaceus	-13.7729	11.0138
Pterocarpus erinaceus	-13.7729	11.0138
Pterocarpus erinaceus	-12.7	10
Pterocarpus erinaceus	-13.3	10.1
Pterocarpus erinaceus	-12.4	10.2
Pterocarpus erinaceus	-13	9.9
Pterocarpus erinaceus	-11.9056	10.28
Pterocarpus erinaceus	-11.9084	10.28
Pterocarpus erinaceus	-11.907	10.28
Pterocarpus erinaceus	-11.907	10.28
Pterocarpus erinaceus	-11.938	10.28
Pterocarpus erinaceus	-11.938	10.28
Pterocarpus erinaceus	-11.9211	10.28
Pterocarpus erinaceus	-11.938	10.28
Pterocarpus erinaceus	-11.9292	10.28
Pterocarpus erinaceus	-11.938	10.28
Pterocarpus erinaceus	-12.0467	9.97
Pterocarpus erinaceus	-12.0467	9.97
Pterocarpus erinaceus	-12.0467	9.97
Pterocarpus erinaceus	-12.0474	9.97
Pterocarpus erinaceus	-12.0467	9.97
Pterocarpus erinaceus	-12.0462	9.97
Pterocarpus erinaceus	-12.0462	9.97
Pterocarpus erinaceus	-11.938	10.28
Pterocarpus erinaceus	-11.938	10.28
Pterocarpus erinaceus	-11.938	10.28
Pterocarpus erinaceus	-12.1412	9.94
Pterocarpus erinaceus	-12.1412	9.94
Pterocarpus erinaceus	-12.1412	9.94
Pterocarpus erinaceus	-12.1412	9.94
Pterocarpus erinaceus	-12.1412	9.94
Pterocarpus erinaceus	-12.1412	9.94
Pterocarpus erinaceus	-12.1412	9.94
Pterocarpus erinaceus	-12.1412	9.94
Pterocarpus erinaceus	-12.1412	9.94
Pterocarpus erinaceus	-11.9065	10.28
Pterocarpus erinaceus	-11.9065	10.28
Pterocarpus erinaceus	-11.9065	10.28
Pterocarpus erinaceus	-12.1412	9.94
Pterocarpus erinaceus	-12.1412	9.94
Pterocarpus erinaceus	-12.1412	9.94
Pterocarpus erinaceus	-12.1412	9.94
Pterocarpus erinaceus	-12.1412	9.94
Pterocarpus erinaceus	-11.938	10.28
Pterocarpus erinaceus	-11.938	10.28
Pterocarpus erinaceus	-11.938	10.28
Pterocarpus erinaceus	-11.938	10.28
Pterocarpus erinaceus	-11.938	10.28
Pterocarpus erinaceus	-11.938	10.28
Pterocarpus erinaceus	-12.0767	9.96
Pterocarpus erinaceus	-12.1412	9.94
Pterocarpus erinaceus	-12.1412	9.94
Pterocarpus erinaceus	-12.0751	9.96
Pterocarpus erinaceus	-12.1412	9.94
Pterocarpus erinaceus	-12.0767	9.96
Pterocarpus erinaceus	-12.0767	9.96
Pterocarpus erinaceus	-12.0767	9.96
Pterocarpus erinaceus	-12.1412	9.94
Pterocarpus erinaceus	-12.1412	9.94
Pterocarpus erinaceus	-12.1412	9.94
Pterocarpus erinaceus	-12.1412	9.94
Pterocarpus erinaceus	-12.1412	9.94
Pterocarpus erinaceus	-12.1412	9.94
Pterocarpus erinaceus	-12.1412	9.94
Pterocarpus erinaceus	-12.1412	9.94
Pterocarpus erinaceus	-12.1412	9.94
Pterocarpus erinaceus	-12.1412	9.94
Pterocarpus erinaceus	-12.1412	9.94
Pterocarpus erinaceus	-12.1412	9.94
Pterocarpus erinaceus	-11.9248	10.29
Pterocarpus erinaceus	-12.1412	9.94
Pterocarpus erinaceus	-12.1412	9.94
Pterocarpus erinaceus	-12.1412	9.94
Pterocarpus erinaceus	-12.1412	9.94
Pterocarpus erinaceus	-12.1412	9.94
Pterocarpus erinaceus	-12.1412	9.94
Pterocarpus erinaceus	-12.1591	9.67214
Pterocarpus erinaceus	-12.1591	9.67214
Pterocarpus erinaceus	-12.1591	9.67214
Pterocarpus erinaceus	-12.1591	9.67214
Pterocarpus erinaceus	-12.1591	9.67214
Pterocarpus erinaceus	-12.1831	9.6575
Pterocarpus erinaceus	-12.1831	9.6575
Pterocarpus erinaceus	-12.1845	9.65851
Pterocarpus erinaceus	-12.1845	9.65851
Pterocarpus erinaceus	-12.1845	9.65851
Pterocarpus erinaceus	-12.1591	9.67214
Pterocarpus erinaceus	-12.1591	9.67214
Pterocarpus erinaceus	-12.1591	9.67214
Pterocarpus erinaceus	-12.1591	9.67214
Pterocarpus erinaceus	-12.1591	9.67214
Pterocarpus erinaceus	-12.1591	9.67214
Pterocarpus erinaceus	-12.1591	9.67214
Pterocarpus erinaceus	-12.1845	9.65851
Pterocarpus erinaceus	-12.1591	9.67214
Pterocarpus erinaceus	-12.1591	9.67214
Pterocarpus erinaceus	-12.1591	9.67214
Pterocarpus erinaceus	-12.1845	9.65851
Pterocarpus erinaceus	-12.1591	9.67214
Pterocarpus erinaceus	-12.1845	9.65851
Pterocarpus erinaceus	-12.1591	9.67214
Pterocarpus erinaceus	-12.1845	9.65851
Pterocarpus erinaceus	-12.1591	9.67214
Pterocarpus erinaceus	-12.5256	9.70543
Pterocarpus erinaceus	-12.1591	9.67214
Pterocarpus erinaceus	-12.1591	9.67214
Pterocarpus erinaceus	-12.1591	9.67214
Pterocarpus erinaceus	-12.1591	9.67214
Pterocarpus erinaceus	-12.1591	9.67214
Pterocarpus erinaceus	-12.1591	9.67214
Pterocarpus erinaceus	-12.1591	9.67214
Pterocarpus erinaceus	-12.1591	9.67214
Pterocarpus erinaceus	-12.1591	9.67214
Pterocarpus erinaceus	-12.1591	9.67214
Pterocarpus erinaceus	-12.1591	9.67214
Pterocarpus erinaceus	-12.1591	9.67214
Pterocarpus erinaceus	-12.1591	9.67214
Pterocarpus erinaceus	-12.1591	9.67214
Pterocarpus erinaceus	-12.1591	9.67214
Pterocarpus erinaceus	-12.1591	9.67214
Pterocarpus erinaceus	-12.1591	9.67214
Pterocarpus erinaceus	-12.4722	9.6199
Pterocarpus erinaceus	-12.4722	9.6199
Pterocarpus erinaceus	-12.4722	9.6199
Pterocarpus erinaceus	-12.4722	9.6199
Pterocarpus erinaceus	-12.4722	9.6199
Pterocarpus erinaceus	-12.4722	9.6199
Pterocarpus erinaceus	-12.4722	9.6199
Pterocarpus erinaceus	-12.4722	9.6199
Pterocarpus erinaceus	-12.4722	9.6199
Pterocarpus erinaceus	-12.4722	9.6199
Pterocarpus erinaceus	-12.4722	9.6199
Pterocarpus erinaceus	-12.4722	9.6199
Pterocarpus erinaceus	-12.4722	9.6199
Pterocarpus erinaceus	-12.4722	9.6199
Pterocarpus erinaceus	-12.4722	9.6199
Pterocarpus erinaceus	-12.1496	9.67224
Pterocarpus erinaceus	-12.1496	9.67224
Pterocarpus erinaceus	-12.1496	9.67224
Pterocarpus erinaceus	-12.1496	9.67224
Pterocarpus erinaceus	-12.1496	9.67224
Pterocarpus erinaceus	-12.1496	9.67224
Pterocarpus erinaceus	-12.1857	9.65979
Pterocarpus erinaceus	-12.4723	9.61877
Pterocarpus erinaceus	-12.4695	9.61616
Pterocarpus erinaceus	-12.4695	9.61616
Pterocarpus erinaceus	-12.4695	9.61616
Pterocarpus erinaceus	-12.4695	9.61616
Pterocarpus erinaceus	-12.4695	9.61616
Pterocarpus erinaceus	-12.4892	9.69773
Pterocarpus erinaceus	-12.4892	9.69773
Pterocarpus erinaceus	-12.4892	9.69773
Pterocarpus erinaceus	-12.4723	9.61877
Pterocarpus erinaceus	-12.4723	9.61877
Pterocarpus erinaceus	-12.4723	9.61877
Pterocarpus erinaceus	-12.3252	9.69939
Pterocarpus erinaceus	-12.3252	9.69939
Pterocarpus erinaceus	-12.3252	9.69939
Pterocarpus erinaceus	-12.3252	9.69939
Pterocarpus erinaceus	-12.3252	9.69939
Pterocarpus erinaceus	-12.3252	9.69939
Pterocarpus erinaceus	-12.3252	9.69939
Pterocarpus erinaceus	-12.3252	9.69939
Pterocarpus erinaceus	-12.3252	9.69939
Pterocarpus erinaceus	-12.3252	9.69939
Pterocarpus erinaceus	-12.3252	9.69939
Pterocarpus erinaceus	-12.3252	9.69939
Pterocarpus erinaceus	-12.3252	9.69939
Pterocarpus erinaceus	-12.3252	9.69939
Pterocarpus erinaceus	-12.1591	9.67214
Pterocarpus erinaceus	-12.1591	9.67214
Pterocarpus erinaceus	-12.1591	9.67214
Pterocarpus erinaceus	-12.1591	9.67214
Pterocarpus erinaceus	-12.1591	9.67214
Pterocarpus erinaceus	-12.5182	9.70025
Pterocarpus erinaceus	-12.4912	9.6942
Pterocarpus erinaceus	-12.4912	9.6942
Pterocarpus erinaceus	-12.4912	9.6942
Pterocarpus erinaceus	-12.4912	9.6942
Pterocarpus erinaceus	-12.4912	9.6942
Pterocarpus erinaceus	-12.4912	9.6942
Pterocarpus erinaceus	-12.4912	9.6942
Pterocarpus erinaceus	-12.4912	9.6942
Pterocarpus erinaceus	-12.4912	9.6942
Pterocarpus erinaceus	-12.4912	9.6942
Pterocarpus erinaceus	-12.4892	9.69773
Pterocarpus erinaceus	-12.4892	9.69773
Pterocarpus erinaceus	-12.4892	9.69773
Pterocarpus erinaceus	-12.4892	9.69773
Pterocarpus erinaceus	-12.5182	9.70025
Pterocarpus erinaceus	-12.4892	9.69773
Pterocarpus erinaceus	-12.5182	9.70025
Pterocarpus erinaceus	-12.4892	9.69773
Pterocarpus erinaceus	-12.5182	9.70025
Pterocarpus erinaceus	-12.5182	9.70025
Pterocarpus erinaceus	-12.5182	9.70025
Pterocarpus erinaceus	-12.4892	9.69773
Pterocarpus erinaceus	-12.4892	9.69773
Pterocarpus erinaceus	-12.3252	9.69939
Pterocarpus erinaceus	-12.1544	9.67499
Pterocarpus erinaceus	-12.1544	9.67499
Pterocarpus erinaceus	-12.1544	9.67499
Pterocarpus erinaceus	-12.1591	9.67214
Pterocarpus erinaceus	-12.1591	9.67214
Pterocarpus erinaceus	-12.1591	9.67214
Pterocarpus erinaceus	-12.1591	9.67214
Pterocarpus erinaceus	-12.1529	9.67681
Pterocarpus erinaceus	-12.1591	9.67214
Pterocarpus erinaceus	-12.1591	9.67214
Pterocarpus erinaceus	-12.1529	9.67681
Pterocarpus erinaceus	-12.1591	9.67214
Pterocarpus erinaceus	-12.1544	9.67499
Pterocarpus erinaceus	-12.4916	9.70123
Pterocarpus erinaceus	-12.4916	9.70123
Pterocarpus erinaceus	-12.4916	9.70123
Pterocarpus erinaceus	-12.1529	9.67681
Pterocarpus erinaceus	-12.1529	9.67681
Pterocarpus erinaceus	-12.1529	9.67681
Pterocarpus erinaceus	-12.1529	9.67681
Pterocarpus erinaceus	-12.1591	9.67214
Pterocarpus erinaceus	-12.1591	9.67214
Pterocarpus erinaceus	-12.1591	9.67214
Pterocarpus erinaceus	-12.1591	9.67214
Pterocarpus erinaceus	-12.1591	9.67214
Pterocarpus erinaceus	-12.1591	9.67214
Pterocarpus erinaceus	-12.1591	9.67214
Pterocarpus erinaceus	-12.1591	9.67214
Pterocarpus erinaceus	-12.1591	9.67214
Pterocarpus erinaceus	-12.1591	9.67214
Pterocarpus erinaceus	-12.1591	9.67214
Pterocarpus erinaceus	-12.1591	9.67214
Pterocarpus erinaceus	-12.1591	9.67214
Pterocarpus erinaceus	-12.1591	9.67214
Pterocarpus erinaceus	-12.1591	9.67214
Pterocarpus erinaceus	-12.1591	9.67214
Pterocarpus erinaceus	-12.1591	9.67214
Pterocarpus erinaceus	-12.1591	9.67214
Pterocarpus erinaceus	-12.1591	9.67214
Pterocarpus erinaceus	-12.1591	9.67214
Pterocarpus erinaceus	-12.1591	9.67214
Pterocarpus erinaceus	-12.1591	9.67214
Pterocarpus erinaceus	-12.1591	9.67214
Pterocarpus erinaceus	-12.1591	9.67214
Pterocarpus erinaceus	-12.1591	9.67214
Pterocarpus erinaceus	-12.1591	9.67214
Pterocarpus erinaceus	-12.1591	9.67214
Pterocarpus erinaceus	-12.1591	9.67214
Pterocarpus erinaceus	-12.1591	9.67214
Pterocarpus erinaceus	-12.1591	9.67214
Pterocarpus erinaceus	-12.1591	9.67214
Pterocarpus erinaceus	-12.1591	9.67214
Pterocarpus erinaceus	-12.1591	9.67214
Pterocarpus erinaceus	-12.1591	9.67214
Pterocarpus erinaceus	-12.1591	9.67214
Pterocarpus erinaceus	-12.1591	9.67214
Pterocarpus erinaceus	-12.1591	9.67214
Pterocarpus erinaceus	-12.1591	9.67214
Pterocarpus erinaceus	-12.1591	9.67214
Pterocarpus erinaceus	-12.1591	9.67214
Pterocarpus erinaceus	-12.1591	9.67214
Pterocarpus erinaceus	-12.1591	9.67214
Pterocarpus erinaceus	-12.1591	9.67214
Pterocarpus erinaceus	-12.1591	9.67214
Pterocarpus erinaceus	-12.5182	9.70025
Pterocarpus erinaceus	-12.1591	9.67214
Pterocarpus erinaceus	-12.1591	9.67214
Pterocarpus erinaceus	-12.1591	9.67214
Pterocarpus erinaceus	-12.1591	9.67214
Pterocarpus erinaceus	-12.1591	9.67214
Pterocarpus erinaceus	-12.1591	9.67214
Pterocarpus erinaceus	-12.1591	9.67214
Pterocarpus erinaceus	-12.1591	9.67214
Pterocarpus erinaceus	-12.1591	9.67214
Pterocarpus erinaceus	-12.1591	9.67214
Pterocarpus erinaceus	-12.1591	9.67214
Pterocarpus erinaceus	-12.1591	9.67214
Pterocarpus erinaceus	-12.1591	9.67214
Pterocarpus erinaceus	-12.1591	9.67214
Pterocarpus erinaceus	-12.1591	9.67214
Pterocarpus erinaceus	-14.5572	10.7358
Pterocarpus erinaceus	-14.5556	10.7375
Pterocarpus erinaceus	-10.1391	9.70017
Pterocarpus erinaceus	-10.1391	9.70017
Pterocarpus erinaceus	-10.1391	9.70017
Pterocarpus erinaceus	-9.82086	9.72819
Pterocarpus erinaceus	-10.1521	9.53306
Pterocarpus erinaceus	-11.9245	10.0116
Pterocarpus erinaceus	-10.111	9.57794
Pterocarpus erinaceus	-11.0799	10.0495
Pterocarpus erinaceus	-10.1441	9.65003
Pterocarpus erinaceus	-11.8324	10.1115
Pterocarpus erinaceus	-11.8324	10.1115
Pterocarpus erinaceus	-11.8324	10.1115
Pterocarpus erinaceus	-11.8324	10.1115
Pterocarpus erinaceus	-11.8324	10.1115
Pterocarpus erinaceus	-11.8324	10.1115
Pterocarpus erinaceus	-11.8324	10.1115
Pterocarpus erinaceus	-11.6939	10.1471
Pterocarpus erinaceus	-11.8324	10.1115
Pterocarpus erinaceus	-11.6939	10.1471
Pterocarpus erinaceus	-11.6939	10.1471
Pterocarpus erinaceus	-11.6939	10.1471
Pterocarpus erinaceus	-11.6939	10.1471
Pterocarpus erinaceus	-11.6939	10.1471
Pterocarpus erinaceus	-11.6939	10.1471
Pterocarpus erinaceus	-11.6939	10.1471
Pterocarpus erinaceus	-8.89	8.63861
Pterocarpus erinaceus	-9.73744	9.63306
Pterocarpus erinaceus	-9.83211	9.651
Pterocarpus erinaceus	-9.79027	9.64948
Pterocarpus erinaceus	-9.83211	9.651
Pterocarpus erinaceus	-9.73086	9.62653
Pterocarpus erinaceus	-8.87889	8.55972
Pterocarpus erinaceus	-9.79027	9.64948
Pterocarpus erinaceus	-9.83211	9.651
Pterocarpus erinaceus	-9.78906	9.64881
Pterocarpus erinaceus	-8.86111	8.53972
Pterocarpus erinaceus	-9.05733	9.25592
Pterocarpus erinaceus	-10.7724	9.99506
Pterocarpus erinaceus	-10.5455	9.59492
Pterocarpus erinaceus	-11.6655	10.1451
Pterocarpus erinaceus	-11.6655	10.1451
Pterocarpus erinaceus	-12.3243	9.94197
Pterocarpus erinaceus	-11.6655	10.1451
Pterocarpus erinaceus	-11.6655	10.1451
Pterocarpus erinaceus	-12.3243	9.94197
Pterocarpus erinaceus	-12.3612	10.0366
Pterocarpus erinaceus	-12.3653	10.0169
Pterocarpus erinaceus	-10.8145	9.85136
Pterocarpus erinaceus	-10.5519	9.59588
Pterocarpus erinaceus	-9.84675	9.73942
Pterocarpus erinaceus	-11.5862	10.141
Pterocarpus erinaceus	-10.5455	9.59492
Pterocarpus erinaceus	-9.05733	9.25592
Pterocarpus erinaceus	-10.549	9.59581
Pterocarpus erinaceus	-11.6655	10.1451
Pterocarpus erinaceus	-10.5519	9.59588
Pterocarpus erinaceus	-9.05733	9.25592
Pterocarpus erinaceus	-11.3235	10.1829
Pterocarpus erinaceus	-12.0752	9.96033
Pterocarpus erinaceus	-9.78511	9.64292
Pterocarpus erinaceus	-12.5979	9.91117
Pterocarpus erinaceus	-9.78511	9.64292
Pterocarpus erinaceus	-9.7335	9.62615
Pterocarpus erinaceus	-8.98888	9.02992
Pterocarpus erinaceus	-9.7335	9.62615
Pterocarpus erinaceus	-9.78511	9.64292
Pterocarpus erinaceus	-9.7335	9.62615
Pterocarpus erinaceus	-9.7335	9.62615
Pterocarpus erinaceus	-9.7335	9.62615
Pterocarpus erinaceus	-12.1235	9.91294
Pterocarpus erinaceus	-12.1235	9.91294
Pterocarpus erinaceus	-9.79631	9.64436
Pterocarpus erinaceus	-12.1235	9.91294
Pterocarpus erinaceus	-12.1235	9.91294
Pterocarpus erinaceus	-12.1235	9.91294
Pterocarpus erinaceus	-8.99167	9.04444
Pterocarpus erinaceus	-12.1235	9.91294
Pterocarpus erinaceus	-12.1235	9.91294
Pterocarpus erinaceus	-12.1235	9.91294
Pterocarpus erinaceus	-12.1235	9.91294
Pterocarpus erinaceus	-12.1235	9.91294
Pterocarpus erinaceus	-12.1235	9.91294
Pterocarpus erinaceus	-8.99167	9.04444
Pterocarpus erinaceus	-12.1235	9.91294
Pterocarpus erinaceus	-12.1235	9.91294
Pterocarpus erinaceus	-9.78511	9.64292
Pterocarpus erinaceus	-9.73844	9.6315
Pterocarpus erinaceus	-9.78301	9.64823
Pterocarpus erinaceus	-9.05814	9.25347
Pterocarpus erinaceus	-13.0891	9.51597
Pterocarpus erinaceus	-9.78511	9.64292
Pterocarpus erinaceus	-12.1235	9.91294
Pterocarpus erinaceus	-9.05744	9.2605
Pterocarpus erinaceus	-12.1235	9.91294
Pterocarpus erinaceus	-12.0752	9.96033
Pterocarpus erinaceus	-12.1235	9.91294
Pterocarpus erinaceus	-12.0752	9.96033
Pterocarpus erinaceus	-12.1235	9.91294
Pterocarpus erinaceus	-10.1391	9.70017
Pterocarpus erinaceus	-13.1667	10.9167
Pterocarpus erinaceus	2.61022	7.36427
Pterocarpus erinaceus	-8.58122	8.12944
Pterocarpus erinaceus	1.24288	10.2224
Pterocarpus erinaceus	-13.383	12.983
Pterocarpus erinaceus	-12.75	13
Pterocarpus erinaceus	-13.216	13.133
Pterocarpus erinaceus	-16.483	13.65
Pterocarpus erinaceus	-12.933	12.85
Pterocarpus erinaceus	-16.5	13.666
Pterocarpus erinaceus	-12.316	12.366
Pterocarpus erinaceus	-1.46667	12.4167
Pterocarpus erinaceus	-13.2897	9.723
Pterocarpus erinaceus	1.79367	9.26946
Pterocarpus erinaceus	1.51091	9.26745
Pterocarpus erinaceus	1.77353	9.66266
Pterocarpus erinaceus	1.43121	9.98492
Pterocarpus erinaceus	1.56901	9.87536
Pterocarpus erinaceus	2.32195	7.14401
Pterocarpus erinaceus	2.37767	7.01022
Pterocarpus erinaceus	1.59552	9.94505
Pterocarpus erinaceus	1.37447	10.2564
Pterocarpus erinaceus	2.14137	9.11769
Pterocarpus erinaceus	2.25548	7.09768
Pterocarpus erinaceus	1.5031	9.80241
Pterocarpus erinaceus	1.35008	10.3601
Pterocarpus erinaceus	2.34904	7.05118
Pterocarpus erinaceus	1.48881	9.81848
Pterocarpus erinaceus	2.21521	7.02151
Pterocarpus erinaceus	-11.1498	9.19658
Pterocarpus erinaceus	2.29027	7.08374
Pterocarpus erinaceus	2.37643	7.01116
Pterocarpus erinaceus	10.2229	9.98299
Pterocarpus erinaceus	2.3281	7.13203
Pterocarpus erinaceus	-8.94298	9.16675
Pterocarpus erinaceus	-8.94228	9.16998
Pterocarpus erinaceus	-8.94228	9.16998
Pterocarpus erinaceus	-8.94298	9.16675
Pterocarpus erinaceus	-8.87889	8.55972
Pterocarpus erinaceus	-9.78667	9.6425
Pterocarpus erinaceus	-8.86111	8.53972
Pterocarpus erinaceus	0.2	10.86
Pterocarpus erinaceus	0.2	10.86
Pterocarpus erinaceus	1.05	10.9333
Pterocarpus erinaceus	2.35	7.36667
Pterocarpus erinaceus	2.13333	7.55
Pterocarpus erinaceus	2.5	8.96667
Pterocarpus erinaceus	2.56667	8.03333
Pterocarpus erinaceus	-7.12083	9.35694
Pterocarpus erinaceus	-6.05056	7.43028
Pterocarpus erinaceus	-2.995	9.26917
Pterocarpus erinaceus	13.3667	9.2
Pterocarpus erinaceus	13.4	9.3
Pterocarpus erinaceus	13.4	9.3
Pterocarpus erinaceus	-8.89	8.63861
Pterocarpus erinaceus	1.78333	7.46667
Pterocarpus erinaceus	1.25	9
Pterocarpus erinaceus	0.78	8.05
Pterocarpus erinaceus	0.9	7.53
Pterocarpus erinaceus	0.96	9.8
Pterocarpus erinaceus	0.96	9.16
Pterocarpus erinaceus	1.98333	7.26667
Pterocarpus erinaceus	1.68333	6.93333
Pterocarpus erinaceus	-7.3625	9.88944
Pterocarpus erinaceus	-6.48694	9.52167
Pterocarpus erinaceus	13.46	9.26
Pterocarpus erinaceus	13.3667	9.2
Pterocarpus erinaceus	9.53	6.4
Pterocarpus erinaceus	13.8	10.75
Pterocarpus erinaceus	14.55	5.78
Pterocarpus erinaceus	13.2167	9.56667
Pterocarpus erinaceus	-14.5556	10.7375
Pterocarpus erinaceus	-12.0717	9.95611
Pterocarpus erinaceus	-14.5572	10.7358
Pterocarpus erinaceus	-8.87651	8.67259
Pterocarpus erinaceus	-1.42666	8.84833
Pterocarpus erinaceus	-2.04333	9.20666
Pterocarpus erinaceus	-8.87126	8.67827
Pterocarpus erinaceus	-8.87139	8.68059
Pterocarpus erinaceus	-8.87936	8.68315
Pterocarpus erinaceus	-1.85555	9.26222
Pterocarpus erinaceus	0.06166	5.88166
Pterocarpus erinaceus	-4.65614	7.63374
Pterocarpus erinaceus	-4.69055	7.63457
Pterocarpus erinaceus	-4.6692	7.64137
Pterocarpus erinaceus	-4.73234	7.55083
Pterocarpus erinaceus	-4.71026	7.53177
Pterocarpus erinaceus	-4.7189	7.86819
Pterocarpus erinaceus	-4.86893	7.86006
Pterocarpus erinaceus	-4.66587	7.63972
Pterocarpus erinaceus	-4.89872	6.36258
Pterocarpus erinaceus	-4.7712	7.84761
Pterocarpus erinaceus	-4.73828	7.83255
Pterocarpus erinaceus	-4.76628	7.81842
Pterocarpus erinaceus	-5.03524	7.69084
Pterocarpus erinaceus	-4.69665	7.88854
Pterocarpus erinaceus	-4.7679	7.87043
Pterocarpus erinaceus	-4.74628	7.84991
Pterocarpus erinaceus	-4.64208	7.73744
Pterocarpus erinaceus	-4.68937	7.87558
Pterocarpus erinaceus	-4.68948	7.8647
Pterocarpus erinaceus	-4.63361	7.72939
Pterocarpus erinaceus	-4.63329	7.72956
Pterocarpus erinaceus	-4.64249	7.73844
Pterocarpus erinaceus	-4.64171	7.74276
Pterocarpus erinaceus	-4.60254	7.85566
Pterocarpus erinaceus	-4.63263	7.73015
Pterocarpus erinaceus	-4.63355	7.76078
Pterocarpus erinaceus	-4.63465	7.76135
Pterocarpus erinaceus	-4.69913	7.74232
Pterocarpus erinaceus	-4.68796	7.77476
Pterocarpus erinaceus	-4.68181	7.76797
Pterocarpus erinaceus	-4.69763	7.79938
Pterocarpus erinaceus	-4.69427	7.74453
Pterocarpus erinaceus	-4.70406	7.7963
Pterocarpus erinaceus	-4.67124	7.74621
Pterocarpus erinaceus	-4.77436	7.94008
Pterocarpus erinaceus	-4.76412	7.88151
Pterocarpus erinaceus	-4.78357	7.89056
Pterocarpus erinaceus	-4.75835	7.90116
Pterocarpus erinaceus	-4.68491	6.71618
Pterocarpus erinaceus	-4.51409	6.4463
Pterocarpus erinaceus	-4.65845	6.70326
Pterocarpus erinaceus	-4.66911	7.62616
Pterocarpus erinaceus	-4.68491	6.71618
Pterocarpus erinaceus	-4.70449	6.70833
Pterocarpus erinaceus	-4.6358	7.5675
Pterocarpus erinaceus	-4.70449	6.70833
Pterocarpus erinaceus	-4.51409	6.4463
Pterocarpus erinaceus	-4.65845	6.70326
Pterocarpus erinaceus	2.30359	9.29293
Pterocarpus erinaceus	2.30359	9.29293
Pterocarpus erinaceus	2.30359	9.29293
Pterocarpus erinaceus	2.31643	9.29848
Pterocarpus erinaceus	2.30358	9.29292
Pterocarpus erinaceus	2.30359	9.29293
Pterocarpus erinaceus	2.30358	9.29293
Pterocarpus erinaceus	2.30357	9.29291
Pterocarpus erinaceus	2.30359	9.29293
Pterocarpus erinaceus	2.30353	9.29307
Pterocarpus erinaceus	2.30358	9.29292
Pterocarpus erinaceus	2.30359	9.29292
Pterocarpus erinaceus	2.30358	9.29292
Pterocarpus erinaceus	2.30357	9.29292
Pterocarpus erinaceus	2.30403	9.32252
Pterocarpus erinaceus	2.30602	9.3164
Pterocarpus erinaceus	2.31643	9.2985
Pterocarpus erinaceus	2.31643	9.2985
Pterocarpus erinaceus	2.33011	9.32449
Pterocarpus erinaceus	2.32084	9.29141
Pterocarpus erinaceus	2.32257	9.32037
Pterocarpus erinaceus	2.33107	9.32391
Pterocarpus erinaceus	2.30063	9.30018
Pterocarpus erinaceus	2.17335	6.97562
Pterocarpus erinaceus	2.17333	6.97562
Pterocarpus erinaceus	2.17337	6.97564
Pterocarpus erinaceus	2.17336	6.97565
Pterocarpus erinaceus	2.17333	6.97562
Pterocarpus erinaceus	2.17334	6.9756
Pterocarpus erinaceus	2.17358	6.97522
Pterocarpus erinaceus	2.17358	6.97522
Pterocarpus erinaceus	2.17356	6.97524
Pterocarpus erinaceus	2.17356	6.97523
Pterocarpus erinaceus	2.17357	6.97523
Pterocarpus erinaceus	2.17357	6.97523
Pterocarpus erinaceus	2.17335	6.97551
Pterocarpus erinaceus	2.17342	6.97557
Pterocarpus erinaceus	2.1737	6.97551
Pterocarpus erinaceus	2.17374	6.97561
Pterocarpus erinaceus	2.17719	6.9769
Pterocarpus erinaceus	2.17771	6.97392
Pterocarpus erinaceus	2.1777	6.97365
Pterocarpus erinaceus	2.17767	6.97375
Pterocarpus erinaceus	2.17763	6.97367
Pterocarpus erinaceus	2.17786	6.9737
Pterocarpus erinaceus	2.17545	6.97558
Pterocarpus erinaceus	2.1753	6.97562
Pterocarpus erinaceus	2.17774	6.97685
Pterocarpus erinaceus	2.17541	6.97563
Pterocarpus erinaceus	2.17542	6.97564
Pterocarpus erinaceus	2.17568	6.97543
Pterocarpus erinaceus	2.17714	6.97579
Pterocarpus erinaceus	2.17745	6.97578
Pterocarpus erinaceus	2.17728	6.97548
Pterocarpus erinaceus	3.5774	6.5269
Pterocarpus erinaceus	7.69146	11.1308
Pterocarpus erinaceus	3.11059	6.51122
Pterocarpus erinaceus	11.4871	7.36731
Pterocarpus erinaceus	-5.6352	7.7645
Pterocarpus erinaceus	-5.6457	7.7791
Pterocarpus erinaceus	-5.6327	7.7625
Pterocarpus erinaceus	-5.6277	7.7706
Pterocarpus erinaceus	-5.5862	8.3751
Pterocarpus erinaceus	-5.5861	8.3751
Pterocarpus erinaceus	-5.6352	7.7645
Pterocarpus erinaceus	-5.6458	7.7801
Pterocarpus erinaceus	-5.5863	8.3751
Pterocarpus erinaceus	-5.6464	7.7739
Pterocarpus erinaceus	-5.6279	7.7698
Pterocarpus erinaceus	-5.6467	7.774
Pterocarpus erinaceus	-5.6279	7.7698
Pterocarpus erinaceus	-5.5865	8.3749
Pterocarpus erinaceus	-5.6281	7.77
Pterocarpus erinaceus	-5.5863	8.375
Pterocarpus erinaceus	-5.5861	8.3751
Pterocarpus erinaceus	-5.6281	7.77
Pterocarpus erinaceus	-5.5871	8.3746
Pterocarpus erinaceus	-5.6292	7.7684
Pterocarpus erinaceus	-5.6353	7.7754
Pterocarpus erinaceus	-5.6356	7.7757
Pterocarpus erinaceus	-5.6292	7.7684
Pterocarpus erinaceus	-5.5868	8.3742
Pterocarpus erinaceus	-5.5869	8.3744
Pterocarpus erinaceus	-5.6348	7.7639
Pterocarpus erinaceus	-5.6292	7.7682
Pterocarpus erinaceus	-5.6354	7.7622
Pterocarpus erinaceus	-5.6292	7.7682
Pterocarpus erinaceus	-5.5863	8.375
Pterocarpus erinaceus	-5.5861	8.3751
Pterocarpus erinaceus	-5.6274	7.7708
Pterocarpus erinaceus	-5.6274	7.7708
Pterocarpus erinaceus	-5.5893	8.3734
Pterocarpus erinaceus	-5.6303	7.7675
Pterocarpus erinaceus	-5.5894	8.3734
Pterocarpus erinaceus	-5.5892	8.3734
Pterocarpus erinaceus	-5.6303	7.7675
Pterocarpus erinaceus	-5.5864	8.375
Pterocarpus erinaceus	-5.6286	7.7694
Pterocarpus erinaceus	-5.6348	7.7644
Pterocarpus erinaceus	-5.6288	7.7688
Pterocarpus erinaceus	-5.5865	8.375
Pterocarpus erinaceus	-5.6285	7.7692
Pterocarpus erinaceus	-5.5866	8.3752
Pterocarpus erinaceus	-5.5864	8.3752
Pterocarpus erinaceus	-5.6286	7.7694
Pterocarpus erinaceus	-5.5867	8.375
Pterocarpus erinaceus	-5.6288	7.7689
Pterocarpus erinaceus	-5.6348	7.7641
Pterocarpus erinaceus	-5.6352	7.7645
Pterocarpus erinaceus	-5.6277	7.7706
Pterocarpus erinaceus	-5.5866	8.3751
Pterocarpus erinaceus	-5.5868	8.375
Pterocarpus erinaceus	-5.6348	7.7642
Pterocarpus erinaceus	-5.6288	7.7688
Pterocarpus erinaceus	-5.6356	7.7621
Pterocarpus erinaceus	-5.6288	7.7689
Pterocarpus erinaceus	-5.5868	8.375
Pterocarpus erinaceus	-5.6285	7.7692
Pterocarpus erinaceus	-5.588	8.373
Pterocarpus erinaceus	-5.637	7.7645
Pterocarpus erinaceus	-5.5879	8.373
Pterocarpus erinaceus	-5.6366	7.7644
Pterocarpus erinaceus	-5.588	8.3726
Pterocarpus erinaceus	-5.5891	8.3734
Pterocarpus erinaceus	-5.637	7.7645
Pterocarpus erinaceus	-5.5894	8.3736
Pterocarpus erinaceus	-5.6366	7.7641
Pterocarpus erinaceus	-5.6366	7.7641
Pterocarpus erinaceus	-5.5877	8.3731
Pterocarpus erinaceus	-5.6367	7.7645
Pterocarpus erinaceus	-5.5878	8.3729
Pterocarpus erinaceus	-5.6367	7.7645
Pterocarpus erinaceus	-5.5892	8.3734
Pterocarpus erinaceus	-5.6367	7.7642
Pterocarpus erinaceus	-5.6367	7.7642
Pterocarpus erinaceus	-5.5895	8.3737
Pterocarpus erinaceus	-5.5895	8.3737
Pterocarpus erinaceus	-5.6366	7.7643
Pterocarpus erinaceus	-5.6366	7.7643
Pterocarpus erinaceus	-5.5894	8.3735
Pterocarpus erinaceus	-5.5901	8.3741
Pterocarpus erinaceus	-5.6301	7.7674
Pterocarpus erinaceus	-5.6301	7.7674
Pterocarpus erinaceus	-5.5903	8.3743
Pterocarpus erinaceus	-5.6302	7.7674
Pterocarpus erinaceus	-5.5903	8.3742
Pterocarpus erinaceus	-5.5898	8.3741
Pterocarpus erinaceus	-5.6302	7.7674
Pterocarpus erinaceus	-5.5902	8.3742
Pterocarpus erinaceus	-5.5905	8.3743
Pterocarpus erinaceus	-5.6362	7.7645
Pterocarpus erinaceus	-5.6361	7.7651
Pterocarpus erinaceus	-5.5904	8.3742
Pterocarpus erinaceus	-5.6362	7.7645
Pterocarpus erinaceus	-5.588	8.3728
Pterocarpus erinaceus	-5.6366	7.7646
Pterocarpus erinaceus	-5.6366	7.7644
Pterocarpus erinaceus	-5.588	8.3727
Pterocarpus erinaceus	-5.5903	8.3742
Pterocarpus erinaceus	-5.6361	7.7651
Pterocarpus erinaceus	-5.6366	7.7646
Pterocarpus erinaceus	-5.5903	8.3743
Pterocarpus erinaceus	-5.5879	8.3736
Pterocarpus erinaceus	-5.6437	7.7643
Pterocarpus erinaceus	-5.6362	7.7645
Pterocarpus erinaceus	-5.5879	8.3736
Pterocarpus erinaceus	-5.6437	7.7644
Pterocarpus erinaceus	-5.5873	8.3737
Pterocarpus erinaceus	-5.5931	8.3609
Pterocarpus erinaceus	-5.5874	8.3738
Pterocarpus erinaceus	-5.5931	8.3609
Pterocarpus erinaceus	-5.6437	7.7643
Pterocarpus erinaceus	-5.5896	8.3743
Pterocarpus erinaceus	-5.6362	7.7645
Pterocarpus erinaceus	-5.5896	8.3744
Pterocarpus erinaceus	-5.5905	8.3745
Pterocarpus erinaceus	-5.6363	7.7645
Pterocarpus erinaceus	-5.6363	7.7645
Pterocarpus erinaceus	-5.5897	8.3743
Pterocarpus erinaceus	-5.6364	7.7646
Pterocarpus erinaceus	-5.6364	7.7646
Pterocarpus erinaceus	-5.5895	8.3736
Pterocarpus erinaceus	-5.5896	8.3737
Pterocarpus erinaceus	-5.6364	7.7645
Pterocarpus erinaceus	-5.6364	7.7645
Pterocarpus erinaceus	-5.5904	8.3744
Pterocarpus erinaceus	-5.5875	8.3739
Pterocarpus erinaceus	-5.6453	7.765
Pterocarpus erinaceus	-5.6453	7.765
Pterocarpus erinaceus	-5.5876	8.3736
Pterocarpus erinaceus	-5.5932	8.3609
Pterocarpus erinaceus	-5.6437	7.7644
Pterocarpus erinaceus	-5.5875	8.3737
Pterocarpus erinaceus	-5.5932	8.361
Pterocarpus erinaceus	-5.5876	8.3738
Pterocarpus erinaceus	-5.5932	8.361
Pterocarpus erinaceus	-5.6437	7.7644
Pterocarpus erinaceus	-5.5876	8.3738
Pterocarpus erinaceus	-5.5877	8.3738
Pterocarpus erinaceus	-5.6456	7.7649
Pterocarpus erinaceus	-5.6456	7.7649
Pterocarpus erinaceus	-5.5875	8.3739
Pterocarpus erinaceus	-5.5933	8.3611
Pterocarpus erinaceus	-5.6437	7.7644
Pterocarpus erinaceus	-5.5933	8.3611
Pterocarpus erinaceus	-5.5933	8.3611
Pterocarpus erinaceus	-5.5933	8.361
Pterocarpus erinaceus	-5.5879	8.3735
Pterocarpus erinaceus	-5.5932	8.361
Pterocarpus erinaceus	-5.6436	7.7645
Pterocarpus erinaceus	-5.6437	7.7644
Pterocarpus erinaceus	-5.588	8.3736
Pterocarpus erinaceus	-5.5932	8.361
Pterocarpus erinaceus	-5.588	8.3736
Pterocarpus erinaceus	-5.5932	8.361
Pterocarpus erinaceus	-5.6437	7.7644
Pterocarpus erinaceus	-5.6436	7.7645
Pterocarpus erinaceus	-5.5879	8.3736
Pterocarpus erinaceus	-5.5932	8.3611
Pterocarpus erinaceus	-5.5937	8.3609
Pterocarpus erinaceus	-5.6377	7.7646
Pterocarpus erinaceus	-5.6369	7.7646
Pterocarpus erinaceus	-5.5939	8.3609
Pterocarpus erinaceus	-5.6321	7.7659
Pterocarpus erinaceus	-5.5932	8.3609
Pterocarpus erinaceus	-5.5932	8.3609
Pterocarpus erinaceus	-5.6377	7.7646
Pterocarpus erinaceus	-5.6401	7.7646
Pterocarpus erinaceus	-5.6369	7.7646
Pterocarpus erinaceus	-5.6401	7.7646
Pterocarpus erinaceus	-5.5932	8.361
Pterocarpus erinaceus	-5.5938	8.3608
Pterocarpus erinaceus	-5.5935	8.3608
Pterocarpus erinaceus	-5.5876	8.3737
Pterocarpus erinaceus	-5.5932	8.361
Pterocarpus erinaceus	-5.6435	7.7649
Pterocarpus erinaceus	-5.6435	7.7649
Pterocarpus erinaceus	-5.5881	8.3734
Pterocarpus erinaceus	-5.5932	8.361
Pterocarpus erinaceus	-5.5881	8.3733
Pterocarpus erinaceus	-5.5933	8.361
Pterocarpus erinaceus	-5.6389	7.7647
Pterocarpus erinaceus	-5.6389	7.7647
Pterocarpus erinaceus	-5.5932	8.361
Pterocarpus erinaceus	-5.5936	8.3609
Pterocarpus erinaceus	-5.6415	7.7697
Pterocarpus erinaceus	-5.6415	7.7697
Pterocarpus erinaceus	-5.5934	8.3611
Pterocarpus erinaceus	-5.6415	7.7697
Pterocarpus erinaceus	-5.5935	8.3611
Pterocarpus erinaceus	-5.5787	8.3671
Pterocarpus erinaceus	-5.6372	7.7742
Pterocarpus erinaceus	-5.6404	7.7645
Pterocarpus erinaceus	-5.6404	7.7645
Pterocarpus erinaceus	-5.6303	7.7674
Pterocarpus erinaceus	-5.6303	7.7674
Pterocarpus erinaceus	-5.5936	8.3611
Pterocarpus erinaceus	-5.5934	8.3611
Pterocarpus erinaceus	-5.5933	8.3612
Pterocarpus erinaceus	-5.5934	8.3607
Pterocarpus erinaceus	-5.6421	7.7644
Pterocarpus erinaceus	-5.6321	7.7659
Pterocarpus erinaceus	-5.5932	8.3608
Pterocarpus erinaceus	-5.5933	8.3612
Pterocarpus erinaceus	-5.6421	7.7644
Pterocarpus erinaceus	-5.5935	8.3612
Pterocarpus erinaceus	-5.6415	7.7697
Pterocarpus erinaceus	-5.5788	8.3642
Pterocarpus erinaceus	-5.6333	7.7778
Pterocarpus erinaceus	-5.633	7.7779
Pterocarpus erinaceus	-5.5779	8.3646
Pterocarpus erinaceus	-5.6331	7.7778
Pterocarpus erinaceus	-5.5778	8.3637
Pterocarpus erinaceus	-5.5788	8.3643
Pterocarpus erinaceus	-5.6333	7.7778
Pterocarpus erinaceus	-5.633	7.7778
Pterocarpus erinaceus	-5.6415	7.7697
Pterocarpus erinaceus	-5.5799	8.3689
Pterocarpus erinaceus	-5.633	7.7779
Pterocarpus erinaceus	-5.633	7.7778
Pterocarpus erinaceus	-5.5799	8.3688
Pterocarpus erinaceus	-5.5777	8.3695
Pterocarpus erinaceus	-5.5797	8.3683
Pterocarpus erinaceus	-5.6415	7.7697
Pterocarpus erinaceus	-5.6415	7.7697
Pterocarpus erinaceus	-5.578	8.3668
Pterocarpus erinaceus	-5.578	8.3669
Pterocarpus erinaceus	-5.5799	8.3689
Pterocarpus erinaceus	-2.93008	8.39463
Pterocarpus erinaceus	-5.5807	8.3751
Pterocarpus erinaceus	-2.93019	8.39601
Pterocarpus erinaceus	-5.5803	8.3761
Pterocarpus erinaceus	-2.93018	8.39616
Pterocarpus erinaceus	-5.5803	8.3762
Pterocarpus erinaceus	-2.93018	8.39617
Pterocarpus erinaceus	-5.5804	8.376
Pterocarpus erinaceus	-5.5803	8.3759
Pterocarpus erinaceus	-5.5804	8.376
Pterocarpus erinaceus	-5.5806	8.3751
Pterocarpus erinaceus	-5.5777	8.3659
Pterocarpus erinaceus	-5.6331	7.7778
Pterocarpus erinaceus	-5.578	8.3668
Pterocarpus erinaceus	-5.578	8.3653
Pterocarpus erinaceus	-5.5778	8.366
Pterocarpus erinaceus	-4.92041	6.81631
Pterocarpus erinaceus	-5.577	8.3707
Pterocarpus erinaceus	-4.92039	6.81631
Pterocarpus erinaceus	-5.5803	8.3749
Pterocarpus erinaceus	-4.91995	6.81641
Pterocarpus erinaceus	-5.5702	8.3594
Pterocarpus erinaceus	-4.91978	6.81638
Pterocarpus erinaceus	-5.5702	8.359
Pterocarpus erinaceus	-5.5774	8.3694
Pterocarpus erinaceus	-5.5774	8.37
Pterocarpus erinaceus	-5.5803	8.3749
Pterocarpus erinaceus	-4.91995	6.81641
Pterocarpus erinaceus	-5.5805	8.3746
Pterocarpus erinaceus	-4.92226	6.81605
Pterocarpus erinaceus	-4.9202	6.81637
Pterocarpus erinaceus	-2.93016	8.39615
Pterocarpus erinaceus	-5.5804	8.3761
Pterocarpus erinaceus	-2.93019	8.39614
Pterocarpus erinaceus	-5.577	8.3705
Pterocarpus erinaceus	-2.93019	8.39614
Pterocarpus erinaceus	-5.5769	8.3706
Pterocarpus erinaceus	-2.93008	8.39463
Pterocarpus erinaceus	-5.5705	8.3579
Pterocarpus erinaceus	-4.92106	6.81627
Pterocarpus erinaceus	-5.5703	8.3625
Pterocarpus erinaceus	-4.91961	6.81637
Pterocarpus erinaceus	-5.5701	8.363
Pterocarpus erinaceus	-4.91962	6.81659
Pterocarpus erinaceus	-5.5704	8.3626
Pterocarpus erinaceus	-4.9196	6.81645
Pterocarpus erinaceus	-5.5701	8.3616
Pterocarpus erinaceus	-5.5705	8.3578
Pterocarpus erinaceus	-5.5707	8.358
Pterocarpus erinaceus	-4.92071	6.8165
Pterocarpus erinaceus	-5.5705	8.3579
Pterocarpus erinaceus	-4.92104	6.81625
Pterocarpus erinaceus	-5.5706	8.3625
Pterocarpus erinaceus	-4.92096	6.81631
Pterocarpus erinaceus	-4.9197	6.81637
Pterocarpus erinaceus	-5.5707	8.3616
Pterocarpus erinaceus	-4.9213	6.81614
Pterocarpus erinaceus	-5.5704	8.3593
Pterocarpus erinaceus	-4.92121	6.8161
Pterocarpus erinaceus	-4.92113	6.81616
Pterocarpus erinaceus	-5.5702	8.3626
Pterocarpus erinaceus	-5.5703	8.3617
Pterocarpus erinaceus	-4.91644	6.81674
Pterocarpus erinaceus	-5.5778	8.3633
Pterocarpus erinaceus	-4.91668	6.8168
Pterocarpus erinaceus	-5.5778	8.3633
Pterocarpus erinaceus	-4.9165	6.81677
Pterocarpus erinaceus	-5.5771	8.3631
Pterocarpus erinaceus	-4.9168	6.8167
Pterocarpus erinaceus	-5.5775	8.3635
Pterocarpus erinaceus	-5.5761	8.362
Pterocarpus erinaceus	-4.91861	6.81647
Pterocarpus erinaceus	-5.5763	8.3621
Pterocarpus erinaceus	-4.91798	6.81665
Pterocarpus erinaceus	-5.5761	8.3615
Pterocarpus erinaceus	-4.91783	6.8166
Pterocarpus erinaceus	-5.576	8.3617
Pterocarpus erinaceus	-4.91914	6.81637
Pterocarpus erinaceus	-5.5703	8.3614
Pterocarpus erinaceus	-4.91903	6.81652
Pterocarpus erinaceus	-4.91928	6.81644
Pterocarpus erinaceus	-4.91928	6.81644
Pterocarpus erinaceus	-5.5705	8.3579
Pterocarpus erinaceus	-5.5705	8.3578
Pterocarpus erinaceus	-5.5706	8.3579
Pterocarpus erinaceus	-4.92291	6.82508
Pterocarpus erinaceus	-5.5704	8.3562
Pterocarpus erinaceus	-4.92436	6.82505
Pterocarpus erinaceus	-5.5697	8.3778
Pterocarpus erinaceus	-4.92438	6.82512
Pterocarpus erinaceus	-5.5701	8.3779
Pterocarpus erinaceus	-4.92432	6.82504
Pterocarpus erinaceus	-4.91023	6.81649
Pterocarpus erinaceus	-5.5706	8.3579
Pterocarpus erinaceus	-4.92434	6.82502
Pterocarpus erinaceus	-5.5729	8.3568
Pterocarpus erinaceus	-4.9227	6.8252
Pterocarpus erinaceus	-5.5749	8.359
Pterocarpus erinaceus	-4.92282	6.82524
Pterocarpus erinaceus	-5.5704	8.3566
Pterocarpus erinaceus	-4.9167	6.81672
Pterocarpus erinaceus	-4.9133	6.81645
Pterocarpus erinaceus	-4.91013	6.81663
Pterocarpus erinaceus	-4.92442	6.8251
Pterocarpus erinaceus	-4.92291	6.82516
Pterocarpus erinaceus	-4.92401	6.82505
Pterocarpus erinaceus	-4.92414	6.82498
Pterocarpus erinaceus	-4.92413	6.82496
Pterocarpus erinaceus	-4.92442	6.82501
Pterocarpus erinaceus	-4.92421	6.82498
Pterocarpus erinaceus	-4.92399	6.82504
Pterocarpus erinaceus	-4.92395	6.82499
Pterocarpus erinaceus	-4.92445	6.82502
Pterocarpus erinaceus	-4.92447	6.82487
Pterocarpus erinaceus	-4.92405	6.82503
Pterocarpus erinaceus	-4.92174	6.82539
Pterocarpus erinaceus	-4.92074	6.82549
Pterocarpus erinaceus	-4.91784	6.82585
Pterocarpus erinaceus	-4.91779	6.8258
Pterocarpus erinaceus	-4.91707	6.82584
Pterocarpus erinaceus	-4.92176	6.82541
Pterocarpus erinaceus	-4.92107	6.8254
Pterocarpus erinaceus	-4.92189	6.8253
Pterocarpus erinaceus	-4.92207	6.82535
Pterocarpus erinaceus	-4.924	6.82499
Pterocarpus erinaceus	-2.92938	8.38729
Pterocarpus erinaceus	-2.92947	8.38767
Pterocarpus erinaceus	-2.92954	8.3879
Pterocarpus erinaceus	-2.92951	8.38824
Pterocarpus erinaceus	-2.92951	8.38853
Pterocarpus erinaceus	-2.92951	8.38824
Pterocarpus erinaceus	-2.92948	8.38768
Pterocarpus erinaceus	-2.92946	8.38761
Pterocarpus erinaceus	-2.92948	8.38743
Pterocarpus erinaceus	-2.92951	8.38761
Pterocarpus erinaceus	-2.92959	8.38871
Pterocarpus erinaceus	-2.92953	8.3879
Pterocarpus erinaceus	-2.92953	8.3879
Pterocarpus erinaceus	-2.92949	8.3872
Pterocarpus erinaceus	-2.92955	8.38907
Pterocarpus erinaceus	-2.92959	8.38897
Pterocarpus erinaceus	-2.92959	8.38924
Pterocarpus erinaceus	-2.92972	8.39054
Pterocarpus erinaceus	-2.92978	8.39022
Pterocarpus erinaceus	-2.92959	8.38917
Pterocarpus erinaceus	-2.92959	8.38917
Pterocarpus erinaceus	-2.92972	8.39024
Pterocarpus erinaceus	-2.92978	8.39022
Pterocarpus erinaceus	-2.92967	8.39006
Pterocarpus erinaceus	-2.92963	8.38942
Pterocarpus erinaceus	-2.92967	8.39069
Pterocarpus erinaceus	-2.9298	8.39135
Pterocarpus erinaceus	-2.92976	8.38985
Pterocarpus erinaceus	-2.92971	8.39079
Pterocarpus erinaceus	-2.92977	8.39095
Pterocarpus erinaceus	-2.92987	8.39079
Pterocarpus erinaceus	-2.92994	8.39219
Pterocarpus erinaceus	-2.92989	8.39178
Pterocarpus erinaceus	-2.92984	8.39156
Pterocarpus erinaceus	-2.9299	8.39178
Pterocarpus erinaceus	-2.92994	8.39219
Pterocarpus erinaceus	-2.92997	8.39273
Pterocarpus erinaceus	-2.93001	8.39241
Pterocarpus erinaceus	-2.93001	8.39241
Pterocarpus erinaceus	-2.92987	8.39219
Pterocarpus erinaceus	-2.92994	8.39219
Pterocarpus erinaceus	-2.92987	8.39351
Pterocarpus erinaceus	-2.92997	8.39279
Pterocarpus erinaceus	-2.92999	8.39278
Pterocarpus erinaceus	-2.92999	8.39278
Pterocarpus erinaceus	-2.92983	8.39283
Pterocarpus erinaceus	-2.92993	8.39315
Pterocarpus erinaceus	-2.93025	8.39596
Pterocarpus erinaceus	-2.93029	8.39601
Pterocarpus erinaceus	-2.93002	8.39487
Pterocarpus erinaceus	-2.93008	8.39463
Pterocarpus erinaceus	-5.6476	7.7693
Pterocarpus erinaceus	-5.6476	7.7693
Pterocarpus erinaceus	-5.6474	7.7692
Pterocarpus erinaceus	-5.6474	7.7692
Pterocarpus erinaceus	-5.6552	7.7766
Pterocarpus erinaceus	-5.6552	7.7766
Pterocarpus erinaceus	-5.6552	7.7767
Pterocarpus erinaceus	-5.6552	7.7767
Pterocarpus erinaceus	-5.6552	7.7767
Pterocarpus erinaceus	-5.6552	7.7767
Pterocarpus erinaceus	-5.6552	7.7768
Pterocarpus erinaceus	-5.6553	7.7767
Pterocarpus erinaceus	-5.6551	7.7769
Pterocarpus erinaceus	-5.6552	7.7768
Pterocarpus erinaceus	-5.6553	7.7767
Pterocarpus erinaceus	-5.6307	7.7668
Pterocarpus erinaceus	-5.6552	7.7768
Pterocarpus erinaceus	-5.6551	7.7769
Pterocarpus erinaceus	-5.6307	7.7668
Pterocarpus erinaceus	-5.6552	7.7768
Pterocarpus erinaceus	-5.6551	7.7764
Pterocarpus erinaceus	-5.6551	7.7764
Pterocarpus erinaceus	-5.6542	7.7763
Pterocarpus erinaceus	-5.6542	7.7763
Pterocarpus erinaceus	-5.6305	7.7671
Pterocarpus erinaceus	-5.6305	7.7671
Pterocarpus erinaceus	-5.6543	7.776
Pterocarpus erinaceus	-5.6543	7.776
Pterocarpus erinaceus	-5.6551	7.7766
Pterocarpus erinaceus	-5.6551	7.7766
Pterocarpus erinaceus	-5.6551	7.7765
Pterocarpus erinaceus	-5.655	7.7765
Pterocarpus erinaceus	-5.6546	7.7763
Pterocarpus erinaceus	-5.6551	7.7765
Pterocarpus erinaceus	-5.6551	7.7765
Pterocarpus erinaceus	-5.655	7.7765
Pterocarpus erinaceus	-5.6551	7.7765
Pterocarpus erinaceus	-5.6546	7.7762
Pterocarpus erinaceus	-5.6546	7.7763
Pterocarpus erinaceus	-5.6546	7.7762
Pterocarpus erinaceus	-5.6541	7.7768
Pterocarpus erinaceus	-5.6536	7.778
Pterocarpus erinaceus	-5.6536	7.778
Pterocarpus erinaceus	-5.6543	7.7797
Pterocarpus erinaceus	-5.6543	7.7797
Pterocarpus erinaceus	-5.6308	7.7668
Pterocarpus erinaceus	-5.6308	7.7668
Pterocarpus erinaceus	-5.6547	7.7763
Pterocarpus erinaceus	-5.6547	7.7763
Pterocarpus erinaceus	-5.6546	7.7765
Pterocarpus erinaceus	-5.6546	7.7765
Pterocarpus erinaceus	-5.6548	7.7763
Pterocarpus erinaceus	-5.6548	7.7763
Pterocarpus erinaceus	-5.5926	8.3696
Pterocarpus erinaceus	-5.655	7.7768
Pterocarpus erinaceus	-5.6547	7.7766
Pterocarpus erinaceus	-5.5925	8.3696
Pterocarpus erinaceus	-5.6549	7.7767
Pterocarpus erinaceus	-5.5924	8.3701
Pterocarpus erinaceus	-5.5928	8.3698
Pterocarpus erinaceus	-5.655	7.7768
Pterocarpus erinaceus	-5.6549	7.7767
Pterocarpus erinaceus	-5.6541	7.7768
Pterocarpus erinaceus	-5.5889	8.3652
Pterocarpus erinaceus	-5.6547	7.7766
Pterocarpus erinaceus	-5.6549	7.7767
Pterocarpus erinaceus	-5.5889	8.3657
Pterocarpus erinaceus	-5.5931	8.3693
Pterocarpus erinaceus	-5.6549	7.7767
Pterocarpus erinaceus	-5.5936	8.3687
Pterocarpus erinaceus	-5.5926	8.3693
Pterocarpus erinaceus	-5.5931	8.3692
Pterocarpus erinaceus	-5.6515	7.7733
Pterocarpus erinaceus	-5.6433	7.7643
Pterocarpus erinaceus	-5.6515	7.7733
Pterocarpus erinaceus	-5.5891	8.3716
Pterocarpus erinaceus	-5.6548	7.7764
Pterocarpus erinaceus	-5.6548	7.7764
Pterocarpus erinaceus	-5.5919	8.3698
Pterocarpus erinaceus	-5.6481	7.7683
Pterocarpus erinaceus	-5.5922	8.37
Pterocarpus erinaceus	-5.5912	8.3701
Pterocarpus erinaceus	-5.6481	7.7683
Pterocarpus erinaceus	-5.6547	7.7763
Pterocarpus erinaceus	-5.6547	7.7763
Pterocarpus erinaceus	-5.5892	8.3716
Pterocarpus erinaceus	-5.5896	8.3722
Pterocarpus erinaceus	-5.6548	7.7765
Pterocarpus erinaceus	-5.6548	7.7765
Pterocarpus erinaceus	-5.5892	8.3716
Pterocarpus erinaceus	-5.5919	8.37
Pterocarpus erinaceus	-5.587	8.3748
Pterocarpus erinaceus	-5.587	8.3748
Pterocarpus erinaceus	-5.6535	7.7762
Pterocarpus erinaceus	-5.6535	7.7762
Pterocarpus erinaceus	-5.6537	7.7774
Pterocarpus erinaceus	-5.587	8.3744
Pterocarpus erinaceus	-5.6537	7.7774
Pterocarpus erinaceus	-5.5868	8.3747
Pterocarpus erinaceus	-5.6399	7.7825
Pterocarpus erinaceus	-5.6426	7.7827
Pterocarpus erinaceus	-5.5868	8.3747
Pterocarpus erinaceus	-5.5883	8.3741
Pterocarpus erinaceus	-5.5873	8.3743
Pterocarpus erinaceus	-5.6399	7.7825
Pterocarpus erinaceus	-5.5871	8.3746
Pterocarpus erinaceus	-5.6437	7.7648
Pterocarpus erinaceus	-5.6433	7.7643
Pterocarpus erinaceus	-5.587	8.3747
Pterocarpus erinaceus	-5.5867	8.3747
Pterocarpus erinaceus	-5.6426	7.7827
Pterocarpus erinaceus	-5.6437	7.7648
Pterocarpus erinaceus	-5.5868	8.3749
Pterocarpus erinaceus	-5.5901	8.3742
Pterocarpus erinaceus	-5.5903	8.3741
Pterocarpus erinaceus	-5.5977	8.3608
Pterocarpus erinaceus	-5.6324	7.7789
Pterocarpus erinaceus	-5.6028	8.3778
Pterocarpus erinaceus	-5.6031	8.3781
Pterocarpus erinaceus	-5.6324	7.7789
Pterocarpus erinaceus	-5.609	8.3682
Pterocarpus erinaceus	-5.6325	7.779
Pterocarpus erinaceus	-5.6326	7.779
Pterocarpus erinaceus	-5.5976	8.3607
Pterocarpus erinaceus	-5.6326	7.779
Pterocarpus erinaceus	-5.5541	8.38175
Pterocarpus erinaceus	-5.6085	8.3585
Pterocarpus erinaceus	-5.6325	7.779
Pterocarpus erinaceus	-5.55719	8.38038
Pterocarpus erinaceus	-5.6328	7.7786
Pterocarpus erinaceus	-5.6326	7.7786
Pterocarpus erinaceus	-5.6088	8.3678
Pterocarpus erinaceus	-5.6085	8.3678
Pterocarpus erinaceus	-5.6326	7.779
Pterocarpus erinaceus	-5.6328	7.7786
Pterocarpus erinaceus	-5.6095	8.3681
Pterocarpus erinaceus	-5.6326	7.779
Pterocarpus erinaceus	-5.602	8.3774
Pterocarpus erinaceus	-5.6312	7.7661
Pterocarpus erinaceus	-5.6017	8.3768
Pterocarpus erinaceus	-5.6326	7.7785
Pterocarpus erinaceus	-5.6018	8.3772
Pterocarpus erinaceus	-5.6019	8.3775
Pterocarpus erinaceus	-5.6312	7.7661
Pterocarpus erinaceus	-5.6031	8.3782
Pterocarpus erinaceus	-5.633	7.7779
Pterocarpus erinaceus	-5.633	7.7779
Pterocarpus erinaceus	-5.6034	8.3783
Pterocarpus erinaceus	-5.6332	7.778
Pterocarpus erinaceus	-5.602	8.377
Pterocarpus erinaceus	-5.6332	7.778
Pterocarpus erinaceus	-5.6026	8.3778
Pterocarpus erinaceus	-5.6333	7.7779
Pterocarpus erinaceus	-5.6333	7.7779
Pterocarpus erinaceus	-5.6026	8.3777
Pterocarpus erinaceus	-5.6035	8.3783
Pterocarpus erinaceus	-5.6334	7.7785
Pterocarpus erinaceus	-5.6334	7.7785
Pterocarpus erinaceus	-5.6037	8.3781
Pterocarpus erinaceus	-5.6089	8.373
Pterocarpus erinaceus	-5.6295	7.78
Pterocarpus erinaceus	-5.6295	7.78
Pterocarpus erinaceus	-2.96591	8.3815
Pterocarpus erinaceus	-5.6298	7.7798
Pterocarpus erinaceus	-2.96587	8.38136
Pterocarpus erinaceus	-2.96586	8.38081
Pterocarpus erinaceus	-5.5697	8.3779
Pterocarpus erinaceus	-5.6298	7.7798
Pterocarpus erinaceus	-5.6082	8.3751
Pterocarpus erinaceus	-5.6092	8.3743
Pterocarpus erinaceus	-5.6297	7.7798
Pterocarpus erinaceus	-5.6333	7.7783
Pterocarpus erinaceus	-5.6085	8.3754
Pterocarpus erinaceus	-5.6297	7.7798
Pterocarpus erinaceus	-5.6024	8.378
Pterocarpus erinaceus	-5.6333	7.7785
Pterocarpus erinaceus	-5.6326	7.7785
Pterocarpus erinaceus	-5.6019	8.3774
Pterocarpus erinaceus	-5.6019	8.3774
Pterocarpus erinaceus	-5.6333	7.7783
Pterocarpus erinaceus	-5.6333	7.7785
Pterocarpus erinaceus	-5.6093	8.3744
Pterocarpus erinaceus	-2.96569	8.38369
Pterocarpus erinaceus	-5.6293	7.78
Pterocarpus erinaceus	-5.6313	7.7659
Pterocarpus erinaceus	-2.96605	8.38332
Pterocarpus erinaceus	-5.6324	7.7795
Pterocarpus erinaceus	-2.96613	8.38596
Pterocarpus erinaceus	-5.5694	8.3778
Pterocarpus erinaceus	-2.96616	8.38123
Pterocarpus erinaceus	-5.5695	8.3778
Pterocarpus erinaceus	-5.6293	7.78
Pterocarpus erinaceus	-2.96597	8.38185
Pterocarpus erinaceus	-5.6313	7.7659
Pterocarpus erinaceus	-2.96607	8.38457
Pterocarpus erinaceus	-2.96592	8.38172
Pterocarpus erinaceus	-5.571	8.3765
Pterocarpus erinaceus	-5.6292	7.7801
Pterocarpus erinaceus	-5.6292	7.7801
Pterocarpus erinaceus	-5.5693	8.3777
Pterocarpus erinaceus	-5.5693	8.3777
Pterocarpus erinaceus	-5.5692	8.3777
Pterocarpus erinaceus	-2.96589	8.38142
Pterocarpus erinaceus	-5.5697	8.3778
Pterocarpus erinaceus	-5.6297	7.7799
Pterocarpus erinaceus	-5.6297	7.7799
Pterocarpus erinaceus	-2.96594	8.38248
Pterocarpus erinaceus	-5.5719	8.3746
Pterocarpus erinaceus	-2.96587	8.38187
Pterocarpus erinaceus	-5.572	8.3745
Pterocarpus erinaceus	-5.6294	7.7801
Pterocarpus erinaceus	-5.6294	7.7801
Pterocarpus erinaceus	-2.96597	8.38185
Pterocarpus erinaceus	-5.5705	8.3778
Pterocarpus erinaceus	-5.5692	8.3777
Pterocarpus erinaceus	-5.6295	7.7809
Pterocarpus erinaceus	-5.6295	7.7809
Pterocarpus erinaceus	-5.5702	8.3641
Pterocarpus erinaceus	-5.6298	7.7798
Pterocarpus erinaceus	-5.5702	8.3642
Pterocarpus erinaceus	-5.5707	8.3725
Pterocarpus erinaceus	-5.6298	7.7798
Pterocarpus erinaceus	-5.6311	7.7659
Pterocarpus erinaceus	-5.6311	7.7659
Pterocarpus erinaceus	-5.5707	8.3688
Pterocarpus erinaceus	-5.6325	7.7792
Pterocarpus erinaceus	-5.5709	8.3674
Pterocarpus erinaceus	-5.57	8.3638
Pterocarpus erinaceus	-5.5701	8.3638
Pterocarpus erinaceus	-2.96611	8.3854
Pterocarpus erinaceus	-5.5693	8.3777
Pterocarpus erinaceus	-5.6302	7.7808
Pterocarpus erinaceus	-5.6324	7.7795
Pterocarpus erinaceus	-2.96619	8.38676
Pterocarpus erinaceus	-5.5694	8.3778
Pterocarpus erinaceus	-2.96616	8.38618
Pterocarpus erinaceus	-5.5708	8.3648
Pterocarpus erinaceus	-5.6325	7.7792
Pterocarpus erinaceus	-5.6302	7.7808
Pterocarpus erinaceus	-2.96616	8.38611
Pterocarpus erinaceus	-5.5703	8.3642
Pterocarpus erinaceus	-5.5699	8.3757
Pterocarpus erinaceus	-5.6314	7.766
Pterocarpus erinaceus	-5.6257	7.7775
Pterocarpus erinaceus	-5.5698	8.3758
Pterocarpus erinaceus	-5.6256	7.7777
Pterocarpus erinaceus	-5.5698	8.3753
Pterocarpus erinaceus	-5.5698	8.3754
Pterocarpus erinaceus	-5.6314	7.766
Pterocarpus erinaceus	-5.6256	7.7777
Pterocarpus erinaceus	-5.6257	7.7775
Pterocarpus erinaceus	-5.6256	7.7777
Pterocarpus erinaceus	-5.5706	8.3699
Pterocarpus erinaceus	-5.5711	8.3702
Pterocarpus erinaceus	-5.5709	8.3701
Pterocarpus erinaceus	-5.5706	8.3725
Pterocarpus erinaceus	-5.6295	7.781
Pterocarpus erinaceus	-5.6295	7.781
Pterocarpus erinaceus	-5.5717	8.3731
Pterocarpus erinaceus	-5.5709	8.3726
Pterocarpus erinaceus	-5.6295	7.781
Pterocarpus erinaceus	-5.6295	7.781
Pterocarpus erinaceus	-5.5707	8.3701
Pterocarpus erinaceus	-5.577	8.4021
Pterocarpus erinaceus	-5.6259	7.7772
Pterocarpus erinaceus	-5.6259	7.7772
Pterocarpus erinaceus	-5.5699	8.375
Pterocarpus erinaceus	-5.6287	7.7803
Pterocarpus erinaceus	-5.5699	8.375
Pterocarpus erinaceus	-5.5702	8.3751
Pterocarpus erinaceus	-5.6287	7.7803
Pterocarpus erinaceus	-5.6251	7.7746
Pterocarpus erinaceus	-5.6251	7.7746
Pterocarpus erinaceus	-5.6258	7.7773
Pterocarpus erinaceus	-5.6258	7.7773
Pterocarpus erinaceus	-5.5915	8.3639
Pterocarpus erinaceus	-5.5705	8.3748
Pterocarpus erinaceus	-5.5705	8.3748
Pterocarpus erinaceus	-5.5696	8.3759
Pterocarpus erinaceus	-5.6257	7.7772
Pterocarpus erinaceus	-5.6256	7.7777
Pterocarpus erinaceus	-5.5697	8.3756
Pterocarpus erinaceus	-5.5697	8.3759
Pterocarpus erinaceus	-5.6257	7.7772
Pterocarpus erinaceus	-5.5696	8.3759
Pterocarpus erinaceus	-5.5694	8.3762
Pterocarpus erinaceus	-4.91506	6.85148
Pterocarpus erinaceus	-5.5692	8.3766
Pterocarpus erinaceus	-4.91511	6.85154
Pterocarpus erinaceus	-5.5692	8.3758
Pterocarpus erinaceus	-4.91342	6.85177
Pterocarpus erinaceus	-5.5691	8.3759
Pterocarpus erinaceus	-5.5691	8.3767
Pterocarpus erinaceus	-5.569	8.3769
Pterocarpus erinaceus	-5.5691	8.3761
Pterocarpus erinaceus	-5.57	8.3751
Pterocarpus erinaceus	-5.6289	7.7804
Pterocarpus erinaceus	-5.6289	7.7804
Pterocarpus erinaceus	-5.5692	8.3762
Pterocarpus erinaceus	-5.5694	8.3762
Pterocarpus erinaceus	-5.5691	8.376
Pterocarpus erinaceus	-4.97671	8.381
Pterocarpus erinaceus	-5.5893	8.3626
Pterocarpus erinaceus	-4.97672	8.38104
Pterocarpus erinaceus	-5.5894	8.3624
Pterocarpus erinaceus	-4.97289	8.3812
Pterocarpus erinaceus	-5.5894	8.3625
Pterocarpus erinaceus	-4.97289	8.3812
Pterocarpus erinaceus	-5.5894	8.3629
Pterocarpus erinaceus	-5.5692	8.3759
Pterocarpus erinaceus	-5.5692	8.376
Pterocarpus erinaceus	-5.5894	8.3626
Pterocarpus erinaceus	-4.97589	8.38112
Pterocarpus erinaceus	-4.97682	8.38103
Pterocarpus erinaceus	-4.97689	8.38106
Pterocarpus erinaceus	-4.91344	6.85181
Pterocarpus erinaceus	-5.5695	8.3755
Pterocarpus erinaceus	-4.91155	6.85206
Pterocarpus erinaceus	-5.5694	8.3756
Pterocarpus erinaceus	-4.91062	6.85203
Pterocarpus erinaceus	-5.5693	8.376
Pterocarpus erinaceus	-4.97585	8.38125
Pterocarpus erinaceus	-5.5693	8.3761
Pterocarpus erinaceus	-4.97308	8.38121
Pterocarpus erinaceus	-5.5901	8.3626
Pterocarpus erinaceus	-4.97299	8.38126
Pterocarpus erinaceus	-5.5901	8.3627
Pterocarpus erinaceus	-4.973	8.38129
Pterocarpus erinaceus	-5.5899	8.3625
Pterocarpus erinaceus	-4.9688	8.38115
Pterocarpus erinaceus	-5.5899	8.3626
Pterocarpus erinaceus	-5.5899	8.362
Pterocarpus erinaceus	-5.5899	8.3624
Pterocarpus erinaceus	-5.5892	8.3607
Pterocarpus erinaceus	-4.97302	8.38126
Pterocarpus erinaceus	-5.5899	8.362
Pterocarpus erinaceus	-4.97292	8.38124
Pterocarpus erinaceus	-4.97296	8.38119
Pterocarpus erinaceus	-4.97314	8.38129
Pterocarpus erinaceus	-5.5895	8.3628
Pterocarpus erinaceus	-4.9731	8.38123
Pterocarpus erinaceus	-5.5893	8.3627
Pterocarpus erinaceus	-4.97296	8.38119
Pterocarpus erinaceus	-5.5894	8.3627
Pterocarpus erinaceus	-4.97298	8.38124
Pterocarpus erinaceus	-5.5896	8.3642
Pterocarpus erinaceus	-4.95943	8.38131
Pterocarpus erinaceus	-5.5885	8.3645
Pterocarpus erinaceus	-5.6345	7.7638
Pterocarpus erinaceus	-4.96109	8.38122
Pterocarpus erinaceus	-5.5891	8.3633
Pterocarpus erinaceus	-5.635	7.7631
Pterocarpus erinaceus	-4.96054	8.38105
Pterocarpus erinaceus	-5.5895	8.3638
Pterocarpus erinaceus	-5.6248	7.7717
Pterocarpus erinaceus	-4.9611	8.38118
Pterocarpus erinaceus	-5.5893	8.363
Pterocarpus erinaceus	-5.6248	7.7706
Pterocarpus erinaceus	-5.5891	8.3641
Pterocarpus erinaceus	-5.5883	8.3647
Pterocarpus erinaceus	-4.95957	8.38138
Pterocarpus erinaceus	-5.5883	8.3647
Pterocarpus erinaceus	-4.95926	8.38114
Pterocarpus erinaceus	-5.5886	8.3644
Pterocarpus erinaceus	-5.6367	7.7647
Pterocarpus erinaceus	-4.95964	8.38133
Pterocarpus erinaceus	-4.96585	8.3812
Pterocarpus erinaceus	-5.5888	8.3642
Pterocarpus erinaceus	-4.96814	8.38123
Pterocarpus erinaceus	-5.5888	8.3643
Pterocarpus erinaceus	-4.96585	8.38126
Pterocarpus erinaceus	-4.96431	8.38116
Pterocarpus erinaceus	-5.5897	8.3641
Pterocarpus erinaceus	-5.5897	8.3642
Pterocarpus erinaceus	-4.97458	8.37224
Pterocarpus erinaceus	-5.5716	8.3738
Pterocarpus erinaceus	-5.6339	7.7624
Pterocarpus erinaceus	-4.97334	8.37222
Pterocarpus erinaceus	-5.5716	8.3739
Pterocarpus erinaceus	-5.6346	7.7629
Pterocarpus erinaceus	-4.97458	8.37216
Pterocarpus erinaceus	-5.5714	8.3737
Pterocarpus erinaceus	-5.634	7.7627
Pterocarpus erinaceus	-4.97378	8.3633
Pterocarpus erinaceus	-5.5717	8.3735
Pterocarpus erinaceus	-5.6339	7.762
Pterocarpus erinaceus	-5.5899	8.3635
Pterocarpus erinaceus	-4.97661	8.37229
Pterocarpus erinaceus	-5.5899	8.3637
Pterocarpus erinaceus	-4.97643	8.37213
Pterocarpus erinaceus	-5.5716	8.374
Pterocarpus erinaceus	-5.6247	7.7658
Pterocarpus erinaceus	-4.97623	8.37216
Pterocarpus erinaceus	-5.5716	8.3739
Pterocarpus erinaceus	-5.634	7.7623
Pterocarpus erinaceus	-5.6236	7.7691
Pterocarpus erinaceus	-4.97616	8.37219
Pterocarpus erinaceus	-5.5893	8.363
Pterocarpus erinaceus	-5.6245	7.7777
Pterocarpus erinaceus	-4.97591	8.37225
Pterocarpus erinaceus	-5.6247	7.7763
Pterocarpus erinaceus	-4.97585	8.37206
Pterocarpus erinaceus	-5.6246	7.7658
Pterocarpus erinaceus	-4.97618	8.3722
Pterocarpus erinaceus	-5.6291	7.7656
Pterocarpus erinaceus	-4.96998	8.37217
Pterocarpus erinaceus	-5.6337	7.7636
Pterocarpus erinaceus	-4.97147	8.37223
Pterocarpus erinaceus	-5.6335	7.7636
Pterocarpus erinaceus	-5.49899	7.817
Pterocarpus erinaceus	-4.97936	8.37212
Pterocarpus erinaceus	-5.635	7.7631
Pterocarpus erinaceus	-4.96982	8.3722
Pterocarpus erinaceus	-5.6337	7.7635
Pterocarpus erinaceus	-4.97299	8.37218
Pterocarpus erinaceus	-4.9722	8.37218
Pterocarpus erinaceus	-5.635	7.7681
Pterocarpus erinaceus	-4.97215	8.37228
Pterocarpus erinaceus	-5.6359	7.767
Pterocarpus erinaceus	-4.96986	8.37221
Pterocarpus erinaceus	-5.6356	7.7669
Pterocarpus erinaceus	-4.97347	8.37219
Pterocarpus erinaceus	-5.635	7.7631
Pterocarpus erinaceus	-4.97206	8.37228
Pterocarpus erinaceus	-5.6339	7.7621
Pterocarpus erinaceus	-4.9721	8.37224
Pterocarpus erinaceus	-5.6338	7.7621
Pterocarpus erinaceus	-5.6352	7.7686
Pterocarpus erinaceus	-5.49898	7.817
Pterocarpus erinaceus	-5.49862	7.817
Pterocarpus erinaceus	-4.9607	8.37176
Pterocarpus erinaceus	-5.49871	7.817
Pterocarpus erinaceus	-4.97084	8.36305
Pterocarpus erinaceus	-5.6568	7.7719
Pterocarpus erinaceus	-5.46528	7.555
Pterocarpus erinaceus	-5.46251	7.552
Pterocarpus erinaceus	-4.9724	8.36287
Pterocarpus erinaceus	-5.6566	7.7711
Pterocarpus erinaceus	-4.97003	8.36306
Pterocarpus erinaceus	-5.6564	7.7711
Pterocarpus erinaceus	-4.96902	8.36303
Pterocarpus erinaceus	-5.6566	7.7711
Pterocarpus erinaceus	-5.46218	7.553
Pterocarpus erinaceus	-4.95976	8.37196
Pterocarpus erinaceus	-5.6568	7.7717
Pterocarpus erinaceus	-5.46237	7.553
Pterocarpus erinaceus	-5.49889	7.817
Pterocarpus erinaceus	-4.95968	8.37195
Pterocarpus erinaceus	-5.6566	7.772
Pterocarpus erinaceus	-4.97683	8.36255
Pterocarpus erinaceus	-5.6565	7.7721
Pterocarpus erinaceus	-5.46131	7.552
Pterocarpus erinaceus	-5.46236	7.553
Pterocarpus erinaceus	-4.97312	8.36258
Pterocarpus erinaceus	-5.6569	7.7719
Pterocarpus erinaceus	-4.96856	8.37228
Pterocarpus erinaceus	-5.6569	7.7718
Pterocarpus erinaceus	-4.96842	8.37224
Pterocarpus erinaceus	-5.6569	7.7718
Pterocarpus erinaceus	-5.657	7.7717
Pterocarpus erinaceus	-5.46255	7.552
Pterocarpus erinaceus	-5.46557	7.554
Pterocarpus erinaceus	-5.46251	7.551
Pterocarpus erinaceus	-4.9656	8.36318
Pterocarpus erinaceus	-4.96465	8.3631
Pterocarpus erinaceus	-5.6569	7.7716
Pterocarpus erinaceus	-5.4621	7.552
Pterocarpus erinaceus	-4.97603	8.35408
Pterocarpus erinaceus	-5.6528	7.778
Pterocarpus erinaceus	-5.54732	7.735
Pterocarpus erinaceus	-5.46186	7.552
Pterocarpus erinaceus	-4.9759	8.35398
Pterocarpus erinaceus	-5.6527	7.7781
Pterocarpus erinaceus	-4.977	8.35411
Pterocarpus erinaceus	-5.6249	7.7779
Pterocarpus erinaceus	-4.97674	8.35404
Pterocarpus erinaceus	-5.6248	7.7777
Pterocarpus erinaceus	-4.96347	8.36308
Pterocarpus erinaceus	-5.6565	7.7713
Pterocarpus erinaceus	-5.46145	7.552
Pterocarpus erinaceus	-5.46373	7.552
Pterocarpus erinaceus	-4.96134	8.36314
Pterocarpus erinaceus	-5.6567	7.7714
Pterocarpus erinaceus	-4.95937	8.36311
Pterocarpus erinaceus	-5.6245	7.7814
Pterocarpus erinaceus	-5.46196	7.552
Pterocarpus erinaceus	-5.46138	7.552
Pterocarpus erinaceus	-4.97668	8.35392
Pterocarpus erinaceus	-5.6245	7.7814
Pterocarpus erinaceus	-4.96682	8.36321
Pterocarpus erinaceus	-5.6566	7.7711
Pterocarpus erinaceus	-5.6567	7.7717
Pterocarpus erinaceus	-4.97561	8.35401
Pterocarpus erinaceus	-4.97545	8.3539
Pterocarpus erinaceus	-5.6245	7.7814
Pterocarpus erinaceus	-4.97419	8.35374
Pterocarpus erinaceus	-5.6564	7.7728
Pterocarpus erinaceus	-4.9719	8.35361
Pterocarpus erinaceus	-5.6564	7.7735
Pterocarpus erinaceus	-4.96819	8.35395
Pterocarpus erinaceus	-5.6563	7.7729
Pterocarpus erinaceus	-4.96819	8.35397
Pterocarpus erinaceus	-5.6563	7.7729
Pterocarpus erinaceus	-5.646	7.7598
Pterocarpus erinaceus	-4.97335	8.35362
Pterocarpus erinaceus	-5.6563	7.7728
Pterocarpus erinaceus	-4.9731	8.35375
Pterocarpus erinaceus	-5.6567	7.7722
Pterocarpus erinaceus	-4.97536	8.35384
Pterocarpus erinaceus	-5.6565	7.7726
Pterocarpus erinaceus	-4.97304	8.35375
Pterocarpus erinaceus	-5.6564	7.7731
Pterocarpus erinaceus	-5.6245	7.7815
Pterocarpus erinaceus	-4.91323	6.82637
Pterocarpus erinaceus	-4.91343	6.82637
Pterocarpus erinaceus	-4.92325	6.82893
Pterocarpus erinaceus	-4.91528	6.83488
Pterocarpus erinaceus	-4.91534	6.83488
Pterocarpus erinaceus	-4.91103	6.83542
Pterocarpus erinaceus	-4.92068	6.83457
Pterocarpus erinaceus	-4.92068	6.83457
Pterocarpus erinaceus	-4.92578	6.8348
Pterocarpus erinaceus	-4.91516	6.83488
Pterocarpus erinaceus	-4.90834	6.83485
Pterocarpus erinaceus	-4.91918	6.84267
Pterocarpus erinaceus	-4.91918	6.84281
Pterocarpus erinaceus	-4.91914	6.84278
Pterocarpus erinaceus	-4.92192	6.85194
Pterocarpus erinaceus	-4.92192	6.85194
Pterocarpus erinaceus	-4.91785	6.84261
Pterocarpus erinaceus	-4.91785	6.84261
Pterocarpus erinaceus	-4.90701	6.8443
Pterocarpus erinaceus	-4.92216	6.85184
Pterocarpus erinaceus	-4.91891	6.85145
Pterocarpus erinaceus	-4.91865	6.85136
Pterocarpus erinaceus	-4.91865	6.85136
Pterocarpus erinaceus	-4.9192	6.85149
Pterocarpus erinaceus	-4.91891	6.85145
Pterocarpus erinaceus	-4.9159	6.85145
Pterocarpus erinaceus	-4.91649	6.85145
Pterocarpus erinaceus	-4.91607	6.8514
Pterocarpus erinaceus	-4.91594	6.8515
Pterocarpus erinaceus	-4.916	6.85139
Pterocarpus erinaceus	-5.6255	7.7785
Pterocarpus erinaceus	-5.6252	7.7754
Pterocarpus erinaceus	-5.6255	7.7785
Pterocarpus erinaceus	-5.6274	7.7707
Pterocarpus erinaceus	-5.6298	7.7801
Pterocarpus erinaceus	-5.6274	7.7707
Pterocarpus erinaceus	-5.6306	7.7808
Pterocarpus erinaceus	-5.6252	7.7754
Pterocarpus erinaceus	-5.6298	7.7801
Pterocarpus erinaceus	-5.6306	7.7808
Pterocarpus erinaceus	-5.6274	7.7707
Pterocarpus erinaceus	-5.6274	7.7707
Pterocarpus erinaceus	-5.6252	7.775
Pterocarpus erinaceus	-5.6252	7.775
Pterocarpus erinaceus	-5.6347	7.777
Pterocarpus erinaceus	-5.6347	7.777
Pterocarpus erinaceus	-5.6252	7.774
Pterocarpus erinaceus	-5.6252	7.774
Pterocarpus erinaceus	-5.6368	7.7795
Pterocarpus erinaceus	-5.6368	7.7795
Pterocarpus erinaceus	-5.6388	7.7808
Pterocarpus erinaceus	-5.6395	7.7825
Pterocarpus erinaceus	-5.6324	7.7789
Pterocarpus erinaceus	-5.6388	7.7808
Pterocarpus erinaceus	-5.6395	7.7825
Pterocarpus erinaceus	-5.6341	7.7771
Pterocarpus erinaceus	-5.6326	7.7799
Pterocarpus erinaceus	-5.6324	7.7789
Pterocarpus erinaceus	-5.6341	7.7771
Pterocarpus erinaceus	-5.6326	7.7799
Pterocarpus erinaceus	-5.6415	7.7697
Pterocarpus erinaceus	-5.6415	7.7697
Pterocarpus erinaceus	-5.6415	7.7697
Pterocarpus erinaceus	-5.6415	7.7697
Pterocarpus erinaceus	-5.6327	7.7785
Pterocarpus erinaceus	-5.6327	7.7785
Pterocarpus erinaceus	-5.6342	7.776
Pterocarpus erinaceus	-5.6343	7.7762
Pterocarpus erinaceus	-5.6366	7.7745
Pterocarpus erinaceus	-5.6415	7.7697
Pterocarpus erinaceus	-5.6287	7.7696
Pterocarpus erinaceus	-5.6287	7.7696
Pterocarpus erinaceus	-5.6297	7.7678
Pterocarpus erinaceus	-5.6297	7.7678
Pterocarpus erinaceus	-5.6412	7.7698
Pterocarpus erinaceus	-5.6357	7.7667
Pterocarpus erinaceus	-5.6412	7.7698
Pterocarpus erinaceus	-5.6282	7.77
Pterocarpus erinaceus	-5.6282	7.77
Pterocarpus erinaceus	-5.6286	7.7698
Pterocarpus erinaceus	-5.47139	7.562
Pterocarpus erinaceus	-5.5883	8.3735
Pterocarpus erinaceus	-5.6304	7.7672
Pterocarpus erinaceus	-5.634	7.7759
Pterocarpus erinaceus	-5.5881	8.373
Pterocarpus erinaceus	-5.6313	7.7744
Pterocarpus erinaceus	-5.5881	8.373
Pterocarpus erinaceus	-5.5881	8.3732
Pterocarpus erinaceus	-5.6304	7.7672
Pterocarpus erinaceus	-5.6319	7.7748
Pterocarpus erinaceus	-5.6286	7.7698
Pterocarpus erinaceus	-5.6342	7.7759
Pterocarpus erinaceus	-5.6317	7.7744
Pterocarpus erinaceus	-5.5883	8.3735
Pterocarpus erinaceus	-5.588	8.3736
Pterocarpus erinaceus	-5.588	8.3732
Pterocarpus erinaceus	-5.47161	7.562
Pterocarpus erinaceus	-5.6272	7.7767
Pterocarpus erinaceus	-5.5881	8.3736
Pterocarpus erinaceus	-5.5881	8.3735
Pterocarpus erinaceus	-5.5881	8.3736
Pterocarpus erinaceus	-5.6377	7.7659
Pterocarpus erinaceus	-5.6376	7.764
Pterocarpus erinaceus	-5.5882	8.3736
Pterocarpus erinaceus	-5.638	7.7651
Pterocarpus erinaceus	-5.6387	7.7653
Pterocarpus erinaceus	-5.5882	8.3735
Pterocarpus erinaceus	-5.6371	7.7641
Pterocarpus erinaceus	-5.5875	8.374
Pterocarpus erinaceus	-5.5876	8.3741
Pterocarpus erinaceus	-5.6372	7.7641
Pterocarpus erinaceus	-5.54999	7.728
Pterocarpus erinaceus	-5.47149	7.562
Pterocarpus erinaceus	-5.5882	8.3735
Pterocarpus erinaceus	-5.6381	7.765
Pterocarpus erinaceus	-5.6353	7.7634
Pterocarpus erinaceus	-5.5883	8.3735
Pterocarpus erinaceus	-5.5874	8.374
Pterocarpus erinaceus	-5.6377	7.7641
Pterocarpus erinaceus	-5.5875	8.374
Pterocarpus erinaceus	-5.5876	8.3739
Pterocarpus erinaceus	-5.5875	8.3739
Pterocarpus erinaceus	-5.6369	7.7639
Pterocarpus erinaceus	-5.6369	7.7638
Pterocarpus erinaceus	-5.637	7.7638
Pterocarpus erinaceus	-5.587	8.3741
Pterocarpus erinaceus	-5.6377	7.7659
Pterocarpus erinaceus	-5.6385	7.7654
Pterocarpus erinaceus	-5.5868	8.3741
Pterocarpus erinaceus	-5.6369	7.7639
Pterocarpus erinaceus	-5.5869	8.3742
Pterocarpus erinaceus	-5.5874	8.3738
Pterocarpus erinaceus	-5.6379	7.7654
Pterocarpus erinaceus	-5.6339	7.7621
Pterocarpus erinaceus	-5.6377	7.7659
Pterocarpus erinaceus	-5.5876	8.374
Pterocarpus erinaceus	-5.5876	8.374
Pterocarpus erinaceus	-5.638	7.7654
Pterocarpus erinaceus	-5.6361	7.766
Pterocarpus erinaceus	-5.587	8.3742
Pterocarpus erinaceus	-5.5873	8.3741
Pterocarpus erinaceus	-5.5871	8.374
Pterocarpus erinaceus	-5.5874	8.3737
Pterocarpus erinaceus	-5.637	7.7638
Pterocarpus erinaceus	-5.6372	7.7638
Pterocarpus erinaceus	-5.6371	7.7637
Pterocarpus erinaceus	-5.6089	8.373
Pterocarpus erinaceus	-5.637	7.7638
Pterocarpus erinaceus	-5.6092	8.3685
Pterocarpus erinaceus	-5.6371	7.7637
Pterocarpus erinaceus	-5.6415	7.7697
Pterocarpus erinaceus	-5.6372	7.7637
Pterocarpus erinaceus	-5.6415	7.7697
Pterocarpus erinaceus	-5.6088	8.3691
Pterocarpus erinaceus	-5.6415	7.7697
Pterocarpus erinaceus	-5.6087	8.3689
Pterocarpus erinaceus	-5.6088	8.373
Pterocarpus erinaceus	-5.6372	7.7638
Pterocarpus erinaceus	-5.6415	7.7697
Pterocarpus erinaceus	-5.6088	8.3704
Pterocarpus erinaceus	-5.6415	7.7697
Pterocarpus erinaceus	-5.6367	7.7636
Pterocarpus erinaceus	-5.6367	7.7636
Pterocarpus erinaceus	-5.6085	8.372
Pterocarpus erinaceus	-5.6083	8.3718
Pterocarpus erinaceus	-5.6367	7.7637
Pterocarpus erinaceus	-5.6415	7.7697
Pterocarpus erinaceus	-5.6369	7.7637
Pterocarpus erinaceus	-5.6415	7.7697
Pterocarpus erinaceus	-5.6093	8.3686
Pterocarpus erinaceus	-5.6088	8.3728
Pterocarpus erinaceus	-5.6415	7.7697
Pterocarpus erinaceus	-5.6415	7.7697
Pterocarpus erinaceus	-5.6089	8.373
Pterocarpus erinaceus	-5.6415	7.7697
Pterocarpus erinaceus	-5.6326	7.7786
Pterocarpus erinaceus	-5.5577	8.38053
Pterocarpus erinaceus	-5.55698	8.38044
Pterocarpus erinaceus	-5.55693	8.3804
Pterocarpus erinaceus	-5.6357	7.7633
Pterocarpus erinaceus	-5.6415	7.7697
Pterocarpus erinaceus	-5.6296	7.7656
Pterocarpus erinaceus	-5.6415	7.7697
Pterocarpus erinaceus	-5.55695	8.38055
Pterocarpus erinaceus	-5.6329	7.7787
Pterocarpus erinaceus	-5.55411	8.38203
Pterocarpus erinaceus	-5.55421	8.38183
Pterocarpus erinaceus	-5.6329	7.7787
Pterocarpus erinaceus	-5.6085	8.3722
Pterocarpus erinaceus	-5.6415	7.7697
Pterocarpus erinaceus	-5.6297	7.7656
Pterocarpus erinaceus	-5.6349	7.7637
Pterocarpus erinaceus	-5.6415	7.7697
Pterocarpus erinaceus	-5.6085	8.3721
Pterocarpus erinaceus	-5.6086	8.3728
Pterocarpus erinaceus	-5.6294	7.7653
Pterocarpus erinaceus	-5.6415	7.7697
Pterocarpus erinaceus	-5.6338	7.7635
Pterocarpus erinaceus	-5.6415	7.7697
Pterocarpus erinaceus	-5.6086	8.3727
Pterocarpus erinaceus	-5.55741	8.38067
Pterocarpus erinaceus	-5.6328	7.7788
Pterocarpus erinaceus	-5.6328	7.7788
Pterocarpus erinaceus	-2.94758	8.38067
Pterocarpus erinaceus	-5.6311	7.7671
Pterocarpus erinaceus	-2.94752	8.38083
Pterocarpus erinaceus	-5.6336	7.7773
Pterocarpus erinaceus	-2.94741	8.38192
Pterocarpus erinaceus	-2.94752	8.38083
Pterocarpus erinaceus	-5.6311	7.7671
Pterocarpus erinaceus	-2.94743	8.3824
Pterocarpus erinaceus	-5.6342	7.7768
Pterocarpus erinaceus	-5.6342	7.7768
Pterocarpus erinaceus	-2.94735	8.38237
Pterocarpus erinaceus	-5.6366	7.779
Pterocarpus erinaceus	-2.94745	8.38078
Pterocarpus erinaceus	-5.6366	7.779
Pterocarpus erinaceus	-2.9475	8.38067
Pterocarpus erinaceus	-5.647	7.7836
Pterocarpus erinaceus	-5.647	7.7836
Pterocarpus erinaceus	-2.94743	8.3823
Pterocarpus erinaceus	-2.94739	8.3823
Pterocarpus erinaceus	-5.6366	7.7791
Pterocarpus erinaceus	-5.6366	7.7791
Pterocarpus erinaceus	-2.94744	8.3823
Pterocarpus erinaceus	-2.9474	8.38248
Pterocarpus erinaceus	-5.6373	7.7803
Pterocarpus erinaceus	-5.6373	7.7803
Pterocarpus erinaceus	-2.94744	8.38249
Pterocarpus erinaceus	-5.6373	7.7796
Pterocarpus erinaceus	-2.94745	8.38287
Pterocarpus erinaceus	-2.94754	8.38332
Pterocarpus erinaceus	-5.5718	8.3738
Pterocarpus erinaceus	-5.6373	7.7796
Pterocarpus erinaceus	-2.94744	8.38247
Pterocarpus erinaceus	-2.94744	8.38281
Pterocarpus erinaceus	-5.5717	8.3741
Pterocarpus erinaceus	-5.6335	7.7771
Pterocarpus erinaceus	-5.6344	7.7771
Pterocarpus erinaceus	-2.94743	8.38243
Pterocarpus erinaceus	-5.5717	8.374
Pterocarpus erinaceus	-5.5717	8.3737
Pterocarpus erinaceus	-5.5717	8.3738
Pterocarpus erinaceus	-5.6335	7.7771
Pterocarpus erinaceus	-2.9474	8.38258
Pterocarpus erinaceus	-5.5717	8.3739
Pterocarpus erinaceus	-5.6336	7.7773
Pterocarpus erinaceus	-5.6336	7.7773
Pterocarpus erinaceus	-2.94742	8.38259
Pterocarpus erinaceus	-5.5717	8.3738
Pterocarpus erinaceus	-2.94733	8.38258
Pterocarpus erinaceus	-5.5717	8.3739
Pterocarpus erinaceus	-5.6344	7.7771
Pterocarpus erinaceus	-5.6336	7.7773
Pterocarpus erinaceus	-2.94741	8.3826
Pterocarpus erinaceus	-5.5717	8.3738
Pterocarpus erinaceus	-5.5717	8.3739
Pterocarpus erinaceus	-5.5717	8.3738
Pterocarpus erinaceus	-5.6372	7.7797
Pterocarpus erinaceus	-5.6365	7.779
Pterocarpus erinaceus	-5.6367	7.7796
Pterocarpus erinaceus	-5.5717	8.3735
Pterocarpus erinaceus	-5.5718	8.3734
Pterocarpus erinaceus	-5.6372	7.7797
Pterocarpus erinaceus	-5.6365	7.779
Pterocarpus erinaceus	-2.94741	8.38439
Pterocarpus erinaceus	-5.5899	8.3587
Pterocarpus erinaceus	-5.6365	7.7793
Pterocarpus erinaceus	-5.6365	7.7793
Pterocarpus erinaceus	-5.5717	8.3741
Pterocarpus erinaceus	-5.5718	8.3744
Pterocarpus erinaceus	-5.5718	8.3734
Pterocarpus erinaceus	-2.94745	8.38287
Pterocarpus erinaceus	-5.5721	8.3738
Pterocarpus erinaceus	-5.6425	7.7825
Pterocarpus erinaceus	-5.6425	7.7825
Pterocarpus erinaceus	-2.94741	8.38344
Pterocarpus erinaceus	-5.5719	8.3735
Pterocarpus erinaceus	-2.94744	8.38383
Pterocarpus erinaceus	-5.572	8.3736
Pterocarpus erinaceus	-5.6414	7.7833
Pterocarpus erinaceus	-5.6414	7.7833
Pterocarpus erinaceus	-2.94747	8.38481
Pterocarpus erinaceus	-5.5932	8.3504
Pterocarpus erinaceus	-5.5718	8.3734
Pterocarpus erinaceus	-5.6284	7.7618
Pterocarpus erinaceus	-5.6337	7.7635
Pterocarpus erinaceus	-5.5718	8.3764
Pterocarpus erinaceus	-5.629	7.7619
Pterocarpus erinaceus	-5.5476	7.735
Pterocarpus erinaceus	-5.572	8.3764
Pterocarpus erinaceus	-5.5724	8.3757
Pterocarpus erinaceus	-5.632	7.7629
Pterocarpus erinaceus	-5.54752	7.735
Pterocarpus erinaceus	-5.6279	7.7637
Pterocarpus erinaceus	-5.6284	7.762
Pterocarpus erinaceus	-5.572	8.3756
Pterocarpus erinaceus	-5.6286	7.7619
Pterocarpus erinaceus	-5.5721	8.3758
Pterocarpus erinaceus	-5.572	8.375
Pterocarpus erinaceus	-5.572	8.3756
Pterocarpus erinaceus	-5.5718	8.3735
Pterocarpus erinaceus	-5.6282	7.7616
Pterocarpus erinaceus	-5.6367	7.7796
Pterocarpus erinaceus	-5.5718	8.3736
Pterocarpus erinaceus	-5.5718	8.3735
Pterocarpus erinaceus	-5.6286	7.7619
Pterocarpus erinaceus	-5.6284	7.7618
Pterocarpus erinaceus	-5.5718	8.3735
Pterocarpus erinaceus	-5.5721	8.3743
Pterocarpus erinaceus	-5.6335	7.7775
Pterocarpus erinaceus	-5.54984	7.727
Pterocarpus erinaceus	-5.6332	7.7776
Pterocarpus erinaceus	-5.5719	8.3743
Pterocarpus erinaceus	-5.6335	7.7773
Pterocarpus erinaceus	-5.6397	7.7666
Pterocarpus erinaceus	-5.5714	8.3746
Pterocarpus erinaceus	-5.5712	8.3746
Pterocarpus erinaceus	-5.6335	7.7775
Pterocarpus erinaceus	-5.54962	7.728
Pterocarpus erinaceus	-5.6289	7.7619
Pterocarpus erinaceus	-5.6332	7.7776
Pterocarpus erinaceus	-5.6289	7.762
Pterocarpus erinaceus	-5.5827	8.3748
Pterocarpus erinaceus	-5.47171	7.562
Pterocarpus erinaceus	-5.54758	7.735
Pterocarpus erinaceus	-5.5719	8.3744
Pterocarpus erinaceus	-5.54998	7.728
Pterocarpus erinaceus	-5.5719	8.3746
Pterocarpus erinaceus	-5.54997	7.727
Pterocarpus erinaceus	-5.5725	8.3759
Pterocarpus erinaceus	-5.54756	7.735
Pterocarpus erinaceus	-5.6337	7.7633
Pterocarpus erinaceus	-5.6321	7.763
Pterocarpus erinaceus	-5.54719	7.735
Pterocarpus erinaceus	-5.5827	8.3748
Pterocarpus erinaceus	-5.5828	8.3747
Pterocarpus erinaceus	-5.6288	7.7617
Pterocarpus erinaceus	-5.54737	7.735
Pterocarpus erinaceus	-5.6287	7.7618
Pterocarpus erinaceus	-5.54746	7.735
Pterocarpus erinaceus	-5.5828	8.3747
Pterocarpus erinaceus	-5.5708	8.3752
Pterocarpus erinaceus	-5.6392	7.7662
Pterocarpus erinaceus	-5.6392	7.7663
Pterocarpus erinaceus	-5.571	8.3762
Pterocarpus erinaceus	-5.6391	7.7666
Pterocarpus erinaceus	-4.96564	8.34504
Pterocarpus erinaceus	-5.5709	8.3765
Pterocarpus erinaceus	-4.9655	8.34496
Pterocarpus erinaceus	-5.5716	8.3747
Pterocarpus erinaceus	-5.6393	7.7666
Pterocarpus erinaceus	-5.5706	8.3756
Pterocarpus erinaceus	-5.5709	8.3745
Pterocarpus erinaceus	-5.6399	7.7668
Pterocarpus erinaceus	-5.6401	7.7667
Pterocarpus erinaceus	-5.5717	8.3741
Pterocarpus erinaceus	-5.64	7.7667
Pterocarpus erinaceus	-5.5716	8.3744
Pterocarpus erinaceus	-5.64	7.7665
Pterocarpus erinaceus	-5.6334	7.7774
Pterocarpus erinaceus	-5.6335	7.7773
Pterocarpus erinaceus	-5.6399	7.7667
Pterocarpus erinaceus	-5.5715	8.3745
Pterocarpus erinaceus	-5.5717	8.3741
Pterocarpus erinaceus	-5.6402	7.7667
Pterocarpus erinaceus	-5.6334	7.7774
Pterocarpus erinaceus	-5.6401	7.7665
Pterocarpus erinaceus	-5.5717	8.3741
Pterocarpus erinaceus	-5.5859	8.3746
Pterocarpus erinaceus	-5.6411	7.7688
Pterocarpus erinaceus	-5.6416	7.768
Pterocarpus erinaceus	-4.96483	8.34517
Pterocarpus erinaceus	-5.5859	8.3746
Pterocarpus erinaceus	-5.6413	7.7686
Pterocarpus erinaceus	-4.96486	8.34505
Pterocarpus erinaceus	-5.5853	8.3752
Pterocarpus erinaceus	-4.96439	8.34506
Pterocarpus erinaceus	-5.5852	8.3743
Pterocarpus erinaceus	-5.6409	7.7691
Pterocarpus erinaceus	-5.585	8.3748
Pterocarpus erinaceus	-5.641	7.7673
Pterocarpus erinaceus	-5.5851	8.3751
Pterocarpus erinaceus	-4.96379	8.34499
Pterocarpus erinaceus	-5.5853	8.3751
Pterocarpus erinaceus	-5.6413	7.7686
Pterocarpus erinaceus	-5.6415	7.7686
Pterocarpus erinaceus	-4.96421	8.34503
Pterocarpus erinaceus	-4.96316	8.34504
Pterocarpus erinaceus	-4.96436	8.34505
Pterocarpus erinaceus	-4.96511	8.34503
Pterocarpus erinaceus	-5.5717	8.3745
Pterocarpus erinaceus	-5.6399	7.7665
Pterocarpus erinaceus	-5.64	7.7664
Pterocarpus erinaceus	-4.9654	8.34504
Pterocarpus erinaceus	-5.5714	8.3751
Pterocarpus erinaceus	-4.96547	8.34493
Pterocarpus erinaceus	-5.5715	8.3749
Pterocarpus erinaceus	-5.6395	7.7661
Pterocarpus erinaceus	-5.6393	7.7663
Pterocarpus erinaceus	-4.96326	8.34497
Pterocarpus erinaceus	-5.5852	8.3751
Pterocarpus erinaceus	-5.81415	9.80112
Pterocarpus erinaceus	-5.5862	8.3754
Pterocarpus erinaceus	-5.64	7.7676
[truncated: 9,798 more rows]
